# Supplementary material for: Bis{μ2-2-[(2-hy­droxy­eth­yl)(meth­yl)amino]­ethano­lato}bis­(μ3-N-methyl-2,2′-aza­nediyldiethano­lato)tetra­kis­(thio­cyan­atato-κN)dichromium(III)dimanganese(II) dimethyl­formamide tetra­solvate
Source: Acta Crystallogr Sect E Struct Rep Online. 2011 Nov 30;67(Pt 12):m1864–5. doi: 10.1107/S1600536811049336 (PMC3238755; doi:10.1107/S1600536811049336)
Supplement: Supplementary file 1 [file e-67-m1864-sup1.cif]

##############################################################################
#                                                                            #
# This CIF contains the data in a paper accepted for publication in          #
# Acta Crystallographica Section E. It conforms to the requirements of       #
# Notes for Authors for Acta Crystallographica Section E, and has been       #
# peer reviewed under the auspices of the IUCr Commission on Journals.       #
#                                                                            #
# Full details of the Crystallographic Information File format               #
# are given in the paper "The Crystallographic Information File (CIF):       #
# a New Standard Archive File for Crystallography" by S. R. Hall, F. H.      #
# Allen and I. D. Brown [Acta Cryst. (1991), A47, 655-685].                  #
#                                                                            #
# The current version of the core CIF dictionary is obtainable from          #
# ftp://ftp.iucr.org/pub/cif_core.dic.                                       #
#                                                                            #
# Software is freely available for graphical display of the structure(s)     #
# in this CIF. For information consult the CIF software page                 #
# http://www.iucr.org/resources/cif/software.                                #
#                                                                            #
# This file may be used for bona fide research purposes within the           #
# scientific community so long as proper attribution is given to the journal # 
# article from which it was obtained.                                        #
#                                                                            #
##############################################################################
data_I
_audit_creation_method     'WinGX routine CIF_UPDATE'
_chemical_name_systematic
;
Bis{\m~2~-2-[(2-hydroxyethyl)(methyl)amino]ethanolato}bis(\m~3~-<i>N</i>-
methyl-2,2'-azanediyldiethanolato)tetrakis(thiocyanatato-
\k<i>N</i>)dichromium(III)dimanganese(II) dimethylformamide tetrasolvate
;
_chemical_formula_moiety     'C24 H46 Cr2 Mn2 N8 O8 S4, 4(C3 H7 N O)'
_chemical_formula_sum     'C36 H74 Cr2 Mn2 N12 O12 S4'
_chemical_formula_iupac
                '[Cr2 Mn2 (C5 H11 N1 O2)2 (C5 H12 N1 O2)2 (N C S)4], 4C3 H7 N O'
_chemical_formula_weight     1208.64
_symmetry_cell_setting     monoclinic
_symmetry_space_group_name_H-M     'P 21/n'
loop_
    _symmetry_equiv_pos_as_xyz
    'x, y, z'
    '-x+1/2, y+1/2, -z+1/2'
    '-x, -y, -z'
    'x-1/2, -y-1/2, z-1/2'
_cell_length_a     11.5207(2)
_cell_length_b     13.5261(2)
_cell_length_c     18.5825(4)
_cell_angle_alpha     90
_cell_angle_beta     106.123(2)
_cell_angle_gamma     90
_cell_volume     2781.81(9)
_cell_formula_units_Z     2
_cell_measurement_temperature     100(2)
_cell_special_details     ?
_exptl_crystal_description     block
_exptl_crystal_colour     'dark blue'
_exptl_crystal_size_max     .3
_exptl_crystal_size_mid     .2
_exptl_crystal_size_min     .1
_exptl_crystal_density_diffrn     1.443
_exptl_crystal_density_method     'not measured'
_exptl_crystal_F_000     1264
_exptl_absorpt_coefficient_mu     1.036
_exptl_absorpt_correction_type     multi-scan
_exptl_absorpt_process_details
;
(CrysAlis RED; Oxford Diffraction, 2008)
;
_exptl_absorpt_correction_T_min     0.6
_exptl_absorpt_correction_T_max     0.8
_exptl_special_details
;
CrysAlis RED, Oxford Diffraction Ltd.,
Version 1.171.32.24 (release 21-04-2008 CrysAlis171 .NET)
(compiled Apr 21 2008,18:23:10)
Empirical absorption correction using spherical harmonics,
 implemented in SCALE3 ABSPACK scaling algorithm.
;
_diffrn_ambient_temperature     100(2)
_diffrn_radiation_type     MoK\a
_diffrn_radiation_wavelength     0.71073
_diffrn_radiation_monochromator     graphite
_diffrn_measurement_device_type     'Oxford Diffraction Xcalibur Sapphire3'
_diffrn_measurement_method     '\w scans'
_diffrn_reflns_number     14864
_diffrn_reflns_av_R_equivalents     0.0249
_diffrn_reflns_theta_min     2.85
_diffrn_reflns_theta_max     30
_diffrn_reflns_theta_full     30
_diffrn_measured_fraction_theta_max     0.995
_diffrn_measured_fraction_theta_full     0.995
_diffrn_reflns_limit_h_min     -12
_diffrn_reflns_limit_h_max     16
_diffrn_reflns_limit_k_min     -16
_diffrn_reflns_limit_k_max     19
_diffrn_reflns_limit_l_min     -26
_diffrn_reflns_limit_l_max     12
_refine_special_details
;
Refinement of <i>F</i>^2^ against ALL reflections. The weighted <i>R</i>-factor
<i>wR</i> and goodness of fit <i>S</i> are based on <i>F</i>^2^, conventional
<i>R</i>-factors <i>R</i> are based on <i>F</i>, with <i>F</i> set to zero for
negative <i>F</i>^2^. The threshold expression of <i>F</i>^2^ >
\s(<i>F</i>^2^) is used only for calculating <i>R</i>-factors(gt) <i>etc</i>.
and is not relevant to the choice of reflections for refinement.
<i>R</i>-factors based on <i>F</i>^2^ are statistically about twice as large
as those based on <i>F</i>, and <i>R</i>- factors based on ALL data will be
even larger.
;
_reflns_number_total     8065
_reflns_number_gt     5070
_reflns_threshold_expression     I>2sigma(I)
_refine_ls_structure_factor_coef     Fsqd
_refine_ls_matrix_type     full
_refine_ls_R_factor_all     0.0583
_refine_ls_R_factor_gt     0.0317
_refine_ls_wR_factor_gt     0.0465
_refine_ls_wR_factor_ref     0.0482
_refine_ls_goodness_of_fit_ref     0.984
_refine_ls_restrained_S_all     0.984
_refine_ls_number_reflns     8065
_refine_ls_number_parameters     313
_refine_ls_number_restraints     0
_refine_ls_hydrogen_treatment     constr
_refine_ls_weighting_scheme     calc
_refine_ls_weighting_details
                 'calc w=1/[\s^2^(Fo^2^)+(0.0100P)^2^] where P=(Fo^2^+2Fc^2^)/3'
_atom_sites_solution_hydrogens     geom
_atom_sites_solution_primary     direct
_atom_sites_solution_secondary     difmap
_refine_ls_shift/su_max     0.002
_refine_ls_shift/su_mean     0
_refine_diff_density_max     0.427
_refine_diff_density_min     -0.375
_refine_ls_extinction_method     none
loop_
    _atom_type_symbol
    _atom_type_description
    _atom_type_scat_dispersion_real
    _atom_type_scat_dispersion_imag
    _atom_type_scat_source
    C C 0.003 0.002 'International Tables Vol C Tables 4.2.6.8 and 6.1.1.4'
    H H 0 0 'International Tables Vol C Tables 4.2.6.8 and 6.1.1.4'
    Cr Cr 0.321 0.624 'International Tables Vol C Tables 4.2.6.8 and 6.1.1.4'
    Mn Mn 0.337 0.728 'International Tables Vol C Tables 4.2.6.8 and 6.1.1.4'
    N N 0.006 0.003 'International Tables Vol C Tables 4.2.6.8 and 6.1.1.4'
    O O 0.011 0.006 'International Tables Vol C Tables 4.2.6.8 and 6.1.1.4'
    S S 0.125 0.123 'International Tables Vol C Tables 4.2.6.8 and 6.1.1.4'
_computing_data_collection     '<i>CrysAlis PRO</i> (Oxford Diffraction, 2010)'
_computing_cell_refinement     '<i>CrysAlis PRO</i> (Oxford Diffraction, 2010)'
_computing_data_reduction
;
<i>ABSPACK</i> in <i>CrysAlis PRO</i>  (Oxford Diffraction,
2010)
;
_computing_structure_solution     'SHELXS97 (Sheldrick, 2008)'
_computing_structure_refinement
                                '<i>CrysAlis PRO</i> (Oxford Diffraction, 2010)'
_computing_molecular_graphics     '<i>PLATON</i> (Spek, 2009)'
_computing_publication_material     '<i>publCIF</i> (Westrip, 2010)'
loop_
    _atom_site_type_symbol
    _atom_site_label
    _atom_site_fract_x
    _atom_site_fract_y
    _atom_site_fract_z
    _atom_site_U_iso_or_equiv
    _atom_site_adp_type
    _atom_site_calc_flag
    _atom_site_refinement_flags
    _atom_site_occupancy
    _atom_site_symmetry_multiplicity
    _atom_site_disorder_assembly
    _atom_site_disorder_group
    Mn Mn1 0.50236(2) 0.224755(17) 0.513287(14) 0.01778(6) Uani d . 1 1 . .
    Cr Cr1 0.38351(2) -0.005009(19) 0.523254(14) 0.01505(6) Uani d . 1 1 . .
    S S1 0.16877(4) -0.10240(4) 0.69652(3) 0.04214(14) Uani d . 1 1 . .
    S S2 0.25156(4) 0.38492(3) 0.28877(2) 0.02974(11) Uani d . 1 1 . .
    O O1 0.44591(9) 0.05372(7) 0.44303(6) 0.0156(2) Uani d . 1 1 . .
    O O2 0.41428(9) 0.12490(7) 0.56870(6) 0.0181(2) Uani d . 1 1 . .
    O O3 0.62650(11) 0.35388(8) 0.52249(7) 0.0325(3) Uani d . 1 1 . .
    H H3 0.6726 0.3704 0.4981 0.049 Uiso d R 1 1 . .
    O O4 0.34983(9) -0.13296(7) 0.47288(6) 0.0181(2) Uani d . 1 1 . .
    O O5 0.77327(11) 0.41465(9) 0.44798(7) 0.0340(3) Uani d . 1 1 . .
    O O6 0.56001(11) 0.24649(9) 0.10559(7) 0.0342(3) Uani d . 1 1 . .
    N N1 0.48650(11) 0.31521(9) 0.61496(7) 0.0197(3) Uani d . 1 1 . .
    N N2 0.21359(11) 0.02768(9) 0.45005(7) 0.0189(3) Uani d . 1 1 . .
    N N3 0.31690(12) -0.05439(10) 0.60560(8) 0.0218(3) Uani d . 1 1 . .
    N N4 0.38177(13) 0.28738(10) 0.41875(8) 0.0270(3) Uani d . 1 1 . .
    N N5 0.95472(13) 0.40818(10) 0.42324(8) 0.0271(4) Uani d . 1 1 . .
    N N6 0.55036(12) 0.27485(11) 0.22479(8) 0.0262(3) Uani d . 1 1 . .
    C C1 0.38489(15) 0.16079(12) 0.63305(9) 0.0242(4) Uani d . 1 1 . .
    H H1A 0.3877 0.1059 0.6688 0.029 Uiso calc R 1 1 . .
    H H1B 0.302 0.1882 0.6186 0.029 Uiso calc R 1 1 . .
    C C2 0.47414(15) 0.24061(12) 0.66996(9) 0.0234(4) Uani d . 1 1 . .
    H H2A 0.4462 0.2729 0.7099 0.028 Uiso calc R 1 1 . .
    H H2B 0.5539 0.2102 0.6933 0.028 Uiso calc R 1 1 . .
    C C3 0.59968(16) 0.37190(14) 0.64366(10) 0.0316(4) Uani d . 1 1 . .
    H H3A 0.6658 0.3265 0.6689 0.038 Uiso calc R 1 1 . .
    H H3B 0.5894 0.421 0.6809 0.038 Uiso calc R 1 1 . .
    C C4 0.63246(17) 0.42432(13) 0.58016(10) 0.0333(5) Uani d . 1 1 . .
    H H4A 0.5753 0.4792 0.5611 0.04 Uiso calc R 1 1 . .
    H H4B 0.715 0.4521 0.5978 0.04 Uiso calc R 1 1 . .
    C C5 0.38177(16) 0.38211(13) 0.59616(10) 0.0347(5) Uani d . 1 1 . .
    H H5A 0.38 0.4204 0.6406 0.052 Uiso calc R 1 1 . .
    H H5B 0.3074 0.3433 0.5792 0.052 Uiso calc R 1 1 . .
    H H5C 0.3882 0.4272 0.5562 0.052 Uiso calc R 1 1 . .
    C C6 0.23263(14) -0.14850(12) 0.42388(9) 0.0212(4) Uani d . 1 1 . .
    H H6A 0.2025 -0.2145 0.4331 0.025 Uiso calc R 1 1 . .
    H H6B 0.2358 -0.146 0.3712 0.025 Uiso calc R 1 1 . .
    C C7 0.14866(14) -0.06917(11) 0.43730(10) 0.0226(4) Uani d . 1 1 . .
    H H7A 0.0769 -0.0642 0.3934 0.027 Uiso calc R 1 1 . .
    H H7B 0.1209 -0.0865 0.4816 0.027 Uiso calc R 1 1 . .
    C C8 0.23655(14) 0.06676(12) 0.37959(9) 0.0227(4) Uani d . 1 1 . .
    H H8A 0.2299 0.1397 0.3791 0.027 Uiso calc R 1 1 . .
    H H8B 0.1737 0.041 0.3358 0.027 Uiso calc R 1 1 . .
    C C9 0.35990(13) 0.03810(12) 0.37239(9) 0.0200(4) Uani d . 1 1 . .
    H H9A 0.36 -0.0322 0.3577 0.024 Uiso calc R 1 1 . .
    H H9B 0.3806 0.079 0.3335 0.024 Uiso calc R 1 1 . .
    C C10 0.14028(14) 0.09998(13) 0.47868(10) 0.0282(4) Uani d . 1 1 . .
    H H10A 0.0638 0.1119 0.4403 0.042 Uiso calc R 1 1 . .
    H H10B 0.1849 0.1623 0.4907 0.042 Uiso calc R 1 1 . .
    H H10C 0.1237 0.0736 0.5239 0.042 Uiso calc R 1 1 . .
    C C11 0.25484(15) -0.07453(12) 0.64353(9) 0.0217(4) Uani d . 1 1 . .
    C C12 0.32760(15) 0.32850(12) 0.36446(9) 0.0208(4) Uani d . 1 1 . .
    C C13 0.87761(16) 0.38143(13) 0.46022(10) 0.0280(4) Uani d . 1 1 . .
    H H13A 0.9033 0.3336 0.4988 0.034 Uiso calc R 1 1 . .
    C C14 1.07644(16) 0.36743(15) 0.44205(12) 0.0428(5) Uani d . 1 1 . .
    H H14A 1.0877 0.3222 0.4846 0.064 Uiso calc R 1 1 . .
    H H14B 1.1354 0.4213 0.4554 0.064 Uiso calc R 1 1 . .
    H H14C 1.0881 0.3314 0.3988 0.064 Uiso calc R 1 1 . .
    C C15 0.92280(18) 0.48139(15) 0.36406(12) 0.0452(6) Uani d . 1 1 . .
    H H15A 0.8354 0.4931 0.3504 0.068 Uiso calc R 1 1 . .
    H H15B 0.9458 0.4573 0.3202 0.068 Uiso calc R 1 1 . .
    H H15C 0.9656 0.5433 0.3816 0.068 Uiso calc R 1 1 . .
    C C16 0.59011(15) 0.29153(13) 0.16508(10) 0.0283(4) Uani d . 1 1 . .
    H H16A 0.6473 0.3433 0.169 0.034 Uiso calc R 1 1 . .
    C C17 0.46767(16) 0.19439(13) 0.22546(10) 0.0310(4) Uani d . 1 1 . .
    H H17A 0.4335 0.1699 0.1743 0.047 Uiso calc R 1 1 . .
    H H17B 0.4024 0.2181 0.2454 0.047 Uiso calc R 1 1 . .
    H H17C 0.5112 0.1408 0.2572 0.047 Uiso calc R 1 1 . .
    C C18 0.59935(17) 0.32815(15) 0.29436(11) 0.0434(5) Uani d . 1 1 . .
    H H18A 0.6562 0.3785 0.2872 0.065 Uiso calc R 1 1 . .
    H H18B 0.6415 0.2818 0.3335 0.065 Uiso calc R 1 1 . .
    H H18C 0.5334 0.3601 0.3094 0.065 Uiso calc R 1 1 . .
loop_
    _atom_site_aniso_label
    _atom_site_aniso_U_11
    _atom_site_aniso_U_22
    _atom_site_aniso_U_33
    _atom_site_aniso_U_12
    _atom_site_aniso_U_13
    _atom_site_aniso_U_23
    Mn1 0.02102(13) 0.01665(12) 0.01768(13) -0.00053(12) 0.00874(10)
                                                                    -0.00076(11)
    Cr1 0.01441(12) 0.01699(13) 0.01527(13) -0.00159(12) 0.00662(10)
                                                                    -0.00100(11)
    S1 0.0342(3) 0.0666(4) 0.0332(3) -0.0060(3) 0.0221(2) 0.0104(3)
    S2 0.0363(3) 0.0302(3) 0.0181(2) -0.0017(2) -0.00015(19) 0.0021(2)
    O1 0.0148(6) 0.0195(6) 0.0124(6) -0.0011(5) 0.0040(4) 0.0002(5)
    O2 0.0213(6) 0.0202(6) 0.0160(6) -0.0023(5) 0.0106(5) -0.0040(5)
    O3 0.0441(8) 0.0250(7) 0.0377(8) -0.0126(6) 0.0269(7) -0.0112(6)
    O4 0.0160(6) 0.0192(6) 0.0191(6) -0.0028(5) 0.0049(5) -0.0033(5)
    O5 0.0265(7) 0.0378(8) 0.0414(8) 0.0010(6) 0.0158(6) 0.0019(7)
    O6 0.0396(8) 0.0382(8) 0.0284(7) 0.0000(6) 0.0153(6) -0.0026(6)
    N1 0.0210(8) 0.0180(7) 0.0205(7) 0.0010(6) 0.0065(6) -0.0007(6)
    N2 0.0151(7) 0.0205(7) 0.0218(8) -0.0003(6) 0.0066(6) -0.0022(6)
    N3 0.0243(8) 0.0235(8) 0.0202(8) -0.0041(7) 0.0108(6) -0.0015(6)
    N4 0.0353(9) 0.0211(8) 0.0254(8) 0.0013(7) 0.0098(7) 0.0021(7)
    N5 0.0265(8) 0.0276(8) 0.0304(9) 0.0025(7) 0.0131(7) 0.0070(7)
    N6 0.0246(8) 0.0296(8) 0.0253(8) 0.0001(7) 0.0086(6) -0.0018(7)
    C1 0.0336(10) 0.0234(9) 0.0217(9) -0.0031(8) 0.0176(8) -0.0055(8)
    C2 0.0302(10) 0.0244(9) 0.0167(9) 0.0027(8) 0.0086(7) -0.0029(7)
    C3 0.0352(11) 0.0326(10) 0.0270(10) -0.0097(9) 0.0087(8) -0.0085(9)
    C4 0.0452(12) 0.0240(10) 0.0362(12) -0.0136(9) 0.0204(10) -0.0102(9)
    C5 0.0431(12) 0.0319(11) 0.0299(11) 0.0153(10) 0.0117(9) 0.0025(9)
    C6 0.0199(9) 0.0221(9) 0.0213(9) -0.0064(8) 0.0050(7) -0.0028(8)
    C7 0.0160(9) 0.0265(9) 0.0254(10) -0.0052(8) 0.0059(7) -0.0030(8)
    C8 0.0206(9) 0.0239(9) 0.0206(9) -0.0017(8) 0.0006(7) 0.0026(8)
    C9 0.0202(9) 0.0249(9) 0.0139(8) -0.0039(7) 0.0031(7) 0.0016(7)
    C10 0.0190(9) 0.0316(10) 0.0338(11) 0.0051(8) 0.0066(8) -0.0047(9)
    C11 0.0222(9) 0.0235(9) 0.0182(9) -0.0029(8) 0.0038(7) 0.0016(7)
    C12 0.0257(10) 0.0178(9) 0.0213(9) -0.0037(8) 0.0105(8) -0.0031(8)
    C13 0.0320(11) 0.0252(10) 0.0284(10) -0.0016(9) 0.0108(8) -0.0002(8)
    C14 0.0319(12) 0.0445(13) 0.0566(15) 0.0105(10) 0.0198(10) 0.0128(11)
    C15 0.0407(12) 0.0525(14) 0.0455(14) 0.0039(11) 0.0173(10) 0.0217(11)
    C16 0.0232(10) 0.0303(11) 0.0354(11) 0.0013(8) 0.0151(8) 0.0000(9)
    C17 0.0341(11) 0.0305(10) 0.0316(11) 0.0012(9) 0.0143(9) 0.0048(9)
    C18 0.0436(13) 0.0519(14) 0.0351(12) -0.0069(11) 0.0119(10) -0.0138(11)
_geom_special_details
;
All e.s.d.'s (except the e.s.d. in the dihedral angle between two l.s. planes)
are estimated using the full covariance matrix. The cell e.s.d.'s are taken
into account individually in the estimation of e.s.d.'s in distances, angles
and torsion angles; correlations between e.s.d.'s in cell parameters are only
used when they are defined by crystal symmetry. An approximate (isotropic)
treatment of cell e.s.d.'s is used for estimating e.s.d.'s involving l.s.
planes.
;
loop_
    _geom_bond_atom_site_label_1
    _geom_bond_atom_site_label_2
    _geom_bond_site_symmetry_2
    _geom_bond_distance
    _geom_bond_publ_flag
    Mn1 O4 3_656 2.0651(10) ?
    Mn1 N4 . 2.0923(15) ?
    Mn1 O2 . 2.1199(10) ?
    Mn1 O3 . 2.2337(11) ?
    Mn1 N1 . 2.3004(13) ?
    Cr1 O2 . 1.9391(10) ?
    Cr1 O4 . 1.9546(10) ?
    Cr1 O1 . 1.9914(10) ?
    Cr1 O1 3_656 2.0013(10) ?
    Cr1 N3 . 2.0071(13) ?
    Cr1 N2 . 2.0974(14) ?
    Cr1 Cr1 3_656 3.0428(4) ?
    S1 C11 . 1.6240(16) ?
    S2 C12 . 1.6260(18) ?
    O1 C9 . 1.4238(18) ?
    O1 Cr1 3_656 2.0013(10) ?
    O2 C1 . 1.4161(16) ?
    O3 C4 . 1.4212(19) ?
    O3 H3 . 0.8197 ?
    O4 C6 . 1.4189(18) ?
    O4 Mn1 3_656 2.0651(10) ?
    O5 C13 . 1.2437(18) ?
    O6 C16 . 1.225(2) ?
    N1 C5 . 1.470(2) ?
    N1 C2 . 1.4710(19) ?
    N1 C3 . 1.479(2) ?
    N2 C10 . 1.4841(18) ?
    N2 C7 . 1.4944(19) ?
    N2 C8 . 1.5021(19) ?
    N3 C11 . 1.1671(17) ?
    N4 C12 . 1.169(2) ?
    N5 C13 . 1.3159(19) ?
    N5 C15 . 1.449(2) ?
    N5 C14 . 1.456(2) ?
    N6 C16 . 1.332(2) ?
    N6 C17 . 1.449(2) ?
    N6 C18 . 1.451(2) ?
    C1 C2 . 1.517(2) ?
    C1 H1A . 0.99 ?
    C1 H1B . 0.99 ?
    C2 H2A . 0.99 ?
    C2 H2B . 0.99 ?
    C3 C4 . 1.512(2) ?
    C3 H3A . 0.99 ?
    C3 H3B . 0.99 ?
    C4 H4A . 0.99 ?
    C4 H4B . 0.99 ?
    C5 H5A . 0.98 ?
    C5 H5B . 0.98 ?
    C5 H5C . 0.98 ?
    C6 C7 . 1.511(2) ?
    C6 H6A . 0.99 ?
    C6 H6B . 0.99 ?
    C7 H7A . 0.99 ?
    C7 H7B . 0.99 ?
    C8 C9 . 1.514(2) ?
    C8 H8A . 0.99 ?
    C8 H8B . 0.99 ?
    C9 H9A . 0.99 ?
    C9 H9B . 0.99 ?
    C10 H10A . 0.98 ?
    C10 H10B . 0.98 ?
    C10 H10C . 0.98 ?
    C13 H13A . 0.95 ?
    C14 H14A . 0.98 ?
    C14 H14B . 0.98 ?
    C14 H14C . 0.98 ?
    C15 H15A . 0.98 ?
    C15 H15B . 0.98 ?
    C15 H15C . 0.98 ?
    C16 H16A . 0.95 ?
    C17 H17A . 0.98 ?
    C17 H17B . 0.98 ?
    C17 H17C . 0.98 ?
    C18 H18A . 0.98 ?
    C18 H18B . 0.98 ?
    C18 H18C . 0.98 ?
loop_
    _geom_angle_atom_site_label_1
    _geom_angle_atom_site_label_2
    _geom_angle_atom_site_label_3
    _geom_angle_site_symmetry_1
    _geom_angle_site_symmetry_3
    _geom_angle
    _geom_angle_publ_flag
    O4 Mn1 N4 3_656 . 132.86(5) ?
    O4 Mn1 O2 3_656 . 92.63(4) ?
    N4 Mn1 O2 . . 111.71(5) ?
    O4 Mn1 O3 3_656 . 88.41(4) ?
    N4 Mn1 O3 . . 90.54(5) ?
    O2 Mn1 O3 . . 147.52(4) ?
    O4 Mn1 N1 3_656 . 117.93(5) ?
    N4 Mn1 N1 . . 106.77(5) ?
    O2 Mn1 N1 . . 77.41(4) ?
    O3 Mn1 N1 . . 73.53(4) ?
    O2 Cr1 O4 . . 177.32(5) ?
    O2 Cr1 O1 . . 84.50(4) ?
    O4 Cr1 O1 . . 93.42(4) ?
    O2 Cr1 O1 . 3_656 96.72(4) ?
    O4 Cr1 O1 . 3_656 84.58(4) ?
    O1 Cr1 O1 . 3_656 80.70(5) ?
    O2 Cr1 N3 . . 91.83(5) ?
    O4 Cr1 N3 . . 90.19(5) ?
    O1 Cr1 N3 . . 175.88(5) ?
    O1 Cr1 N3 3_656 . 101.65(5) ?
    O2 Cr1 N2 . . 96.68(5) ?
    O4 Cr1 N2 . . 81.41(5) ?
    O1 Cr1 N2 . . 84.05(4) ?
    O1 Cr1 N2 3_656 . 158.59(5) ?
    N3 Cr1 N2 . . 94.53(5) ?
    O2 Cr1 Cr1 . 3_656 90.82(3) ?
    O4 Cr1 Cr1 . 3_656 88.67(3) ?
    O1 Cr1 Cr1 . 3_656 40.47(3) ?
    O1 Cr1 Cr1 3_656 3_656 40.23(3) ?
    N3 Cr1 Cr1 . 3_656 141.77(4) ?
    N2 Cr1 Cr1 . 3_656 122.99(4) ?
    C9 O1 Cr1 . . 109.12(8) ?
    C9 O1 Cr1 . 3_656 127.69(9) ?
    Cr1 O1 Cr1 . 3_656 99.30(5) ?
    C1 O2 Cr1 . . 128.37(9) ?
    C1 O2 Mn1 . . 116.79(9) ?
    Cr1 O2 Mn1 . . 114.84(4) ?
    C4 O3 Mn1 . . 118.54(9) ?
    C4 O3 H3 . . 109.4 ?
    Mn1 O3 H3 . . 132.1 ?
    C6 O4 Cr1 . . 117.74(9) ?
    C6 O4 Mn1 . 3_656 126.56(9) ?
    Cr1 O4 Mn1 . 3_656 115.19(5) ?
    C5 N1 C2 . . 110.85(12) ?
    C5 N1 C3 . . 110.47(13) ?
    C2 N1 C3 . . 110.54(13) ?
    C5 N1 Mn1 . . 112.29(10) ?
    C2 N1 Mn1 . . 104.53(9) ?
    C3 N1 Mn1 . . 107.99(9) ?
    C10 N2 C7 . . 108.96(12) ?
    C10 N2 C8 . . 109.64(12) ?
    C7 N2 C8 . . 111.83(12) ?
    C10 N2 Cr1 . . 115.34(10) ?
    C7 N2 Cr1 . . 104.72(9) ?
    C8 N2 Cr1 . . 106.32(9) ?
    C11 N3 Cr1 . . 165.05(14) ?
    C12 N4 Mn1 . . 171.08(13) ?
    C13 N5 C15 . . 121.22(15) ?
    C13 N5 C14 . . 121.02(15) ?
    C15 N5 C14 . . 117.73(14) ?
    C16 N6 C17 . . 120.90(15) ?
    C16 N6 C18 . . 121.30(15) ?
    C17 N6 C18 . . 117.37(14) ?
    O2 C1 C2 . . 109.56(12) ?
    O2 C1 H1A . . 109.8 ?
    C2 C1 H1A . . 109.8 ?
    O2 C1 H1B . . 109.8 ?
    C2 C1 H1B . . 109.8 ?
    H1A C1 H1B . . 108.2 ?
    N1 C2 C1 . . 110.99(13) ?
    N1 C2 H2A . . 109.4 ?
    C1 C2 H2A . . 109.4 ?
    N1 C2 H2B . . 109.4 ?
    C1 C2 H2B . . 109.4 ?
    H2A C2 H2B . . 108 ?
    N1 C3 C4 . . 110.37(15) ?
    N1 C3 H3A . . 109.6 ?
    C4 C3 H3A . . 109.6 ?
    N1 C3 H3B . . 109.6 ?
    C4 C3 H3B . . 109.6 ?
    H3A C3 H3B . . 108.1 ?
    O3 C4 C3 . . 107.69(13) ?
    O3 C4 H4A . . 110.2 ?
    C3 C4 H4A . . 110.2 ?
    O3 C4 H4B . . 110.2 ?
    C3 C4 H4B . . 110.2 ?
    H4A C4 H4B . . 108.5 ?
    N1 C5 H5A . . 109.5 ?
    N1 C5 H5B . . 109.5 ?
    H5A C5 H5B . . 109.5 ?
    N1 C5 H5C . . 109.5 ?
    H5A C5 H5C . . 109.5 ?
    H5B C5 H5C . . 109.5 ?
    O4 C6 C7 . . 109.13(13) ?
    O4 C6 H6A . . 109.9 ?
    C7 C6 H6A . . 109.9 ?
    O4 C6 H6B . . 109.9 ?
    C7 C6 H6B . . 109.9 ?
    H6A C6 H6B . . 108.3 ?
    N2 C7 C6 . . 109.47(12) ?
    N2 C7 H7A . . 109.8 ?
    C6 C7 H7A . . 109.8 ?
    N2 C7 H7B . . 109.8 ?
    C6 C7 H7B . . 109.8 ?
    H7A C7 H7B . . 108.2 ?
    N2 C8 C9 . . 112.56(13) ?
    N2 C8 H8A . . 109.1 ?
    C9 C8 H8A . . 109.1 ?
    N2 C8 H8B . . 109.1 ?
    C9 C8 H8B . . 109.1 ?
    H8A C8 H8B . . 107.8 ?
    O1 C9 C8 . . 108.09(12) ?
    O1 C9 H9A . . 110.1 ?
    C8 C9 H9A . . 110.1 ?
    O1 C9 H9B . . 110.1 ?
    C8 C9 H9B . . 110.1 ?
    H9A C9 H9B . . 108.4 ?
    N2 C10 H10A . . 109.5 ?
    N2 C10 H10B . . 109.5 ?
    H10A C10 H10B . . 109.5 ?
    N2 C10 H10C . . 109.5 ?
    H10A C10 H10C . . 109.5 ?
    H10B C10 H10C . . 109.5 ?
    N3 C11 S1 . . 179.83(19) ?
    N4 C12 S2 . . 179.54(18) ?
    O5 C13 N5 . . 124.30(17) ?
    O5 C13 H13A . . 117.9 ?
    N5 C13 H13A . . 117.9 ?
    N5 C14 H14A . . 109.5 ?
    N5 C14 H14B . . 109.5 ?
    H14A C14 H14B . . 109.5 ?
    N5 C14 H14C . . 109.5 ?
    H14A C14 H14C . . 109.5 ?
    H14B C14 H14C . . 109.5 ?
    N5 C15 H15A . . 109.5 ?
    N5 C15 H15B . . 109.5 ?
    H15A C15 H15B . . 109.5 ?
    N5 C15 H15C . . 109.5 ?
    H15A C15 H15C . . 109.5 ?
    H15B C15 H15C . . 109.5 ?
    O6 C16 N6 . . 126.22(17) ?
    O6 C16 H16A . . 116.9 ?
    N6 C16 H16A . . 116.9 ?
    N6 C17 H17A . . 109.5 ?
    N6 C17 H17B . . 109.5 ?
    H17A C17 H17B . . 109.5 ?
    N6 C17 H17C . . 109.5 ?
    H17A C17 H17C . . 109.5 ?
    H17B C17 H17C . . 109.5 ?
    N6 C18 H18A . . 109.5 ?
    N6 C18 H18B . . 109.5 ?
    H18A C18 H18B . . 109.5 ?
    N6 C18 H18C . . 109.5 ?
    H18A C18 H18C . . 109.5 ?
    H18B C18 H18C . . 109.5 ?
loop_
    _geom_torsion_atom_site_label_1
    _geom_torsion_atom_site_label_2
    _geom_torsion_atom_site_label_3
    _geom_torsion_atom_site_label_4
    _geom_torsion_site_symmetry_1
    _geom_torsion_site_symmetry_2
    _geom_torsion_site_symmetry_3
    _geom_torsion_site_symmetry_4
    _geom_torsion
    _geom_torsion_publ_flag
    O2 Cr1 O1 C9 . . . . -126.82(9) ?
    O4 Cr1 O1 C9 . . . . 51.49(9) ?
    O1 Cr1 O1 C9 3_656 . . . 135.43(11) ?
    N2 Cr1 O1 C9 . . . . -29.49(9) ?
    Cr1 Cr1 O1 C9 3_656 . . . 135.43(11) ?
    O2 Cr1 O1 Cr1 . . . 3_656 97.75(5) ?
    O4 Cr1 O1 Cr1 . . . 3_656 -83.93(5) ?
    O1 Cr1 O1 Cr1 3_656 . . 3_656 0 ?
    N2 Cr1 O1 Cr1 . . . 3_656 -164.92(5) ?
    O1 Cr1 O2 C1 . . . . 173.65(13) ?
    O1 Cr1 O2 C1 3_656 . . . -106.42(13) ?
    N3 Cr1 O2 C1 . . . . -4.47(13) ?
    N2 Cr1 O2 C1 . . . . 90.32(13) ?
    Cr1 Cr1 O2 C1 3_656 . . . -146.32(12) ?
    O1 Cr1 O2 Mn1 . . . . -5.92(5) ?
    O1 Cr1 O2 Mn1 3_656 . . . 74.01(6) ?
    N3 Cr1 O2 Mn1 . . . . 175.97(6) ?
    N2 Cr1 O2 Mn1 . . . . -89.25(6) ?
    Cr1 Cr1 O2 Mn1 3_656 . . . 34.11(5) ?
    O4 Mn1 O2 C1 3_656 . . . 121.25(11) ?
    N4 Mn1 O2 C1 . . . . -100.05(11) ?
    O3 Mn1 O2 C1 . . . . 30.08(14) ?
    N1 Mn1 O2 C1 . . . . 3.21(11) ?
    O4 Mn1 O2 Cr1 3_656 . . . -59.13(6) ?
    N4 Mn1 O2 Cr1 . . . . 79.57(6) ?
    O3 Mn1 O2 Cr1 . . . . -150.30(6) ?
    N1 Mn1 O2 Cr1 . . . . -177.17(6) ?
    O4 Mn1 O3 C4 3_656 . . . -121.36(13) ?
    N4 Mn1 O3 C4 . . . . 105.78(13) ?
    O2 Mn1 O3 C4 . . . . -28.96(16) ?
    N1 Mn1 O3 C4 . . . . -1.57(12) ?
    O1 Cr1 O4 C6 . . . . -91.82(10) ?
    O1 Cr1 O4 C6 3_656 . . . -172.13(10) ?
    N3 Cr1 O4 C6 . . . . 86.19(10) ?
    N2 Cr1 O4 C6 . . . . -8.37(10) ?
    Cr1 Cr1 O4 C6 3_656 . . . -132.03(10) ?
    O1 Cr1 O4 Mn1 . . . 3_656 80.51(5) ?
    O1 Cr1 O4 Mn1 3_656 . . 3_656 0.19(5) ?
    N3 Cr1 O4 Mn1 . . . 3_656 -101.49(6) ?
    N2 Cr1 O4 Mn1 . . . 3_656 163.96(6) ?
    Cr1 Cr1 O4 Mn1 3_656 . . 3_656 40.29(5) ?
    O4 Mn1 N1 C5 3_656 . . . 176.21(10) ?
    N4 Mn1 N1 C5 . . . . 11.66(11) ?
    O2 Mn1 N1 C5 . . . . -97.53(11) ?
    O3 Mn1 N1 C5 . . . . 97.14(11) ?
    O4 Mn1 N1 C2 3_656 . . . -63.56(10) ?
    N4 Mn1 N1 C2 . . . . 131.89(10) ?
    O2 Mn1 N1 C2 . . . . 22.71(9) ?
    O3 Mn1 N1 C2 . . . . -142.63(10) ?
    O4 Mn1 N1 C3 3_656 . . . 54.17(11) ?
    N4 Mn1 N1 C3 . . . . -110.38(11) ?
    O2 Mn1 N1 C3 . . . . 140.44(11) ?
    O3 Mn1 N1 C3 . . . . -24.90(10) ?
    O2 Cr1 N2 C10 . . . . -33.38(11) ?
    O4 Cr1 N2 C10 . . . . 148.52(11) ?
    O1 Cr1 N2 C10 . . . . -117.11(10) ?
    O1 Cr1 N2 C10 3_656 . . . -161.80(12) ?
    N3 Cr1 N2 C10 . . . . 59.00(11) ?
    Cr1 Cr1 N2 C10 3_656 . . . -128.72(9) ?
    O2 Cr1 N2 C7 . . . . -153.11(9) ?
    O4 Cr1 N2 C7 . . . . 28.78(9) ?
    O1 Cr1 N2 C7 . . . . 123.16(9) ?
    O1 Cr1 N2 C7 3_656 . . . 78.47(15) ?
    N3 Cr1 N2 C7 . . . . -60.73(9) ?
    Cr1 Cr1 N2 C7 3_656 . . . 111.54(8) ?
    O2 Cr1 N2 C8 . . . . 88.37(10) ?
    O4 Cr1 N2 C8 . . . . -89.74(9) ?
    O1 Cr1 N2 C8 . . . . 4.64(9) ?
    O1 Cr1 N2 C8 3_656 . . . -40.06(18) ?
    N3 Cr1 N2 C8 . . . . -179.25(10) ?
    Cr1 Cr1 N2 C8 3_656 . . . -6.98(11) ?
    O2 Cr1 N3 C11 . . . . 87.0(5) ?
    O4 Cr1 N3 C11 . . . . -91.3(5) ?
    O1 Cr1 N3 C11 3_656 . . . -175.8(5) ?
    N2 Cr1 N3 C11 . . . . -9.9(5) ?
    Cr1 Cr1 N3 C11 3_656 . . . -179.4(5) ?
    Cr1 O2 C1 C2 . . . . 152.10(10) ?
    Mn1 O2 C1 C2 . . . . -28.33(16) ?
    C5 N1 C2 C1 . . . . 76.39(16) ?
    C3 N1 C2 C1 . . . . -160.77(13) ?
    Mn1 N1 C2 C1 . . . . -44.81(14) ?
    O2 C1 C2 N1 . . . . 50.17(17) ?
    C5 N1 C3 C4 . . . . -74.85(17) ?
    C2 N1 C3 C4 . . . . 162.08(13) ?
    Mn1 N1 C3 C4 . . . . 48.29(15) ?
    Mn1 O3 C4 C3 . . . . 27.02(18) ?
    N1 C3 C4 O3 . . . . -49.63(19) ?
    Cr1 O4 C6 C7 . . . . -14.59(15) ?
    Mn1 O4 C6 C7 3_656 . . . 174.07(9) ?
    C10 N2 C7 C6 . . . . -168.24(14) ?
    C8 N2 C7 C6 . . . . 70.40(16) ?
    Cr1 N2 C7 C6 . . . . -44.32(14) ?
    O4 C6 C7 N2 . . . . 39.62(17) ?
    C10 N2 C8 C9 . . . . 145.05(14) ?
    C7 N2 C8 C9 . . . . -93.99(15) ?
    Cr1 N2 C8 C9 . . . . 19.74(15) ?
    Cr1 O1 C9 C8 . . . . 47.36(14) ?
    Cr1 O1 C9 C8 3_656 . . . 166.30(9) ?
    N2 C8 C9 O1 . . . . -44.64(17) ?
    C15 N5 C13 O5 . . . . 0.6(3) ?
    C14 N5 C13 O5 . . . . 178.61(17) ?
    C17 N6 C16 O6 . . . . 3.1(3) ?
    C18 N6 C16 O6 . . . . 175.29(18) ?
loop_
    _geom_hbond_atom_site_label_D
    _geom_hbond_atom_site_label_H
    _geom_hbond_atom_site_label_A
    _geom_hbond_site_symmetry_A
    _geom_hbond_distance_DH
    _geom_hbond_distance_HA
    _geom_hbond_distance_DA
    _geom_hbond_angle_DHA
    O3 H3 O5 . 0.82 1.78 2.5985(18) 176
data_global
_journal_date_recd_electronic     2011-10-10
_journal_date_accepted     2011-11-18
_journal_name_full     'Acta Crystallographica, Section E'
_journal_year     2011
_journal_volume     67
_journal_issue     12
_journal_page_first     m1864
_journal_page_last     m1865
_journal_paper_category     QM
_journal_paper_doi     10.1107/S1600536811049336
_journal_coeditor_code     ZK2033
_publ_contact_author     'Valentyna V. Semenaka'
_publ_contact_author_name     'Valentyna V. Semenaka'
_publ_contact_author_address
;
Department of Inorganic Chemistry
Taras Shevchenko National University of Kyiv
Volodymyrs'ka St.
Kyiv 01601
Ukraine
;
_publ_contact_author_email     'valya.semenaka@gmail.com'
_publ_contact_author_fax     '+380 44 286 24 71'
_publ_contact_author_phone     '+380 44 235 43 71'
_publ_section_title
;\
Bis{\m~2~-2-[(2-hydroxyethyl)(methyl)amino]ethanolato}bis(\m~3~-<i>N</i>-\
methyl-2,2'-azanediyldiethanolato)tetrakis(thiocyanatato-\k<i>N</i>)\
dichromium(III)dimanganese(II) dimethylformamide tetrasolvate
;
loop_
    _publ_author_name
    _publ_author_footnote
    _publ_author_address
    'Semenaka, Valentyna V.' .
;
Department of Inorganic Chemistry,Taras Shevchenko National University of Kyiv,
Volodymyrs'ka St. 64, Kyiv 01601, Ukraine
;
    'Nesterova, Oksana V.' .
;
Department of Inorganic Chemistry,Taras Shevchenko National University of Kyiv,
Volodymyrs'ka St. 64, Kyiv 01601, Ukraine
;
    'Kokozay, Volodymyr N.' .
;
Department of Inorganic Chemistry,Taras Shevchenko National University of Kyiv,
Volodymyrs'ka St. 64, Kyiv 01601, Ukraine
;
    'Zubatyuk, Roman I.' .
;
STC "Institute for Single Crystals" National Academy of Sciences of Ukraine, 60
Lenina Avenue, Kharkiv 61001, Ukraine
;
    'Shishkin, Oleg V.' .
;
STC "Institute for Single Crystals" National Academy of Sciences of Ukraine, 60
Lenina Avenue, Kharkiv 61001, Ukraine
;
