# Supplementary material for: Bis{μ2-2-[(2-hy­droxy­eth­yl)(meth­yl)amino]­ethano­lato}bis­(μ3-N-methyl-2,2′-aza­nediyldiethano­lato)tetra­kis­(thio­cyan­atato-κN)dichromium(III)dimanganese(II) dimethyl­formamide tetra­solvate
Source: Acta Crystallogr Sect E Struct Rep Online. 2011 Nov 30;67(Pt 12):m1864–5. doi: 10.1107/S1600536811049336 (PMC3238755; doi:10.1107/S1600536811049336)
Supplement: Supplementary file 2 [file e-67-m1864-Isup2.hkl]

#
# h,k,l, Fc-squared, Fo-squared, sigma(Fo-squared) and status flag
#
data_I
_shelx_title ' koko233                R = 0.03'
_shelx_refln_list_code          4
_shelx_F_calc_maximum      211.80
_exptl_crystal_F_000      1263.73
_reflns_d_resolution_high  0.7107
 
loop_
 _symmetry_equiv_pos_as_xyz
 'x, y, z'
 '-x+1/2, y+1/2, -z+1/2'
 '-x, -y, -z'
 'x-1/2, -y-1/2, z-1/2'
 
_cell_length_a    11.5207
_cell_length_b    13.5261
_cell_length_c    18.5825
_cell_angle_alpha  90.000
_cell_angle_beta  106.123
_cell_angle_gamma  90.000
 
_shelx_F_squared_multiplier     1.000
 
loop_
 _refln_index_h
 _refln_index_k
 _refln_index_l
 _refln_F_squared_calc
 _refln_F_squared_meas
 _refln_F_squared_sigma
 _refln_observed_status
   2   0   0     4383.56     4375.12     57.32 o
   4   0   0     6285.45     6280.88     96.46 o
   6   0   0      216.74      155.10     46.48 o
   8   0   0    14314.58    14358.15    211.47 o
  10   0   0       13.74        0.00     69.58 o
  12   0   0      369.68      320.10     87.06 o
  14   0   0       26.14       10.79     90.98 o
   2   1   0       14.62       45.40     26.59 o
   3   1   0     3989.59     4130.99     61.20 o
   4   1   0     1293.24     1378.99     41.29 o
   5   1   0     5069.48     5148.97     73.29 o
   6   1   0      221.52      274.93     31.98 o
   7   1   0       45.09       34.08     34.29 o
   8   1   0       97.12       82.60     42.89 o
   9   1   0      775.66      842.00     55.54 o
  10   1   0      114.53       73.13     45.70 o
  11   1   0       41.88       42.86     47.21 o
  12   1   0       95.09       62.39     56.02 o
  13   1   0      760.00      806.31     72.82 o
  14   1   0       26.00       27.33     66.87 o
  15   1   0      105.58      115.16     68.97 o
   2   2   0    44860.99    45183.94    360.54 o
   3   2   0    23157.82    24429.55    158.21 o
   4   2   0    18962.52    18647.47     77.23 o
   5   2   0      888.59     1042.52     27.30 o
   6   2   0     5284.13     5054.95     87.06 o
   7   2   0      685.37      691.69     48.72 o
   8   2   0        2.26        0.34     24.09 o
   9   2   0      437.07      394.93     26.31 o
  10   2   0      959.25      985.08     65.02 o
  11   2   0     1417.05     1471.49     76.46 o
  12   2   0     1862.63     1958.57    104.23 o
  13   2   0     1058.89     1102.79     81.45 o
  14   2   0      521.33      409.68     69.93 o
  15   2   0       15.92       46.84     73.66 o
   1   3   0     8552.08     8321.66    105.46 o
   2   3   0     2978.35     3010.79     40.31 o
   3   3   0    15183.68    15229.11    101.35 o
   4   3   0     2936.54     3111.52     40.86 o
   6   3   0     1532.65     1722.67     43.36 o
   7   3   0      124.95      125.88     19.28 o
   8   3   0      144.83      116.30     20.75 o
   9   3   0      249.88      250.91     31.51 o
  10   3   0      513.15      571.34     57.37 o
  11   3   0      122.84       97.62     50.23 o
  12   3   0      185.55      107.24     54.87 o
  13   3   0     1194.32     1310.32     82.99 o
  14   3   0        6.11        2.68     62.79 o
  15   3   0      128.19      118.58     98.52 o
   0   4   0     3308.59     3568.12     36.77 o
   1   4   0       24.41       43.74     15.15 o
   2   4   0    32972.52    33373.24    194.46 o
   3   4   0      239.00      252.79     22.31 o
   4   4   0     1906.02     2106.72     38.14 o
   5   4   0     1769.08     1758.04     43.56 o
   6   4   0     1810.37     1783.27     58.69 o
   7   4   0       84.25      101.31     22.62 o
   8   4   0      546.64      500.95     28.06 o
   9   4   0      148.75      108.69     33.94 o
  10   4   0     3901.23     4162.78    145.43 o
  11   4   0       15.92        5.88     75.19 o
  12   4   0      936.93      891.33     94.71 o
  13   4   0      405.72      343.63     87.88 o
  14   4   0      123.34      162.52     92.55 o
  15   4   0       96.66      123.36     92.84 o
   1   5   0     7945.18     7578.34     68.65 o
   2   5   0       22.49       10.73     24.48 o
   3   5   0      795.56      761.84     30.76 o
   4   5   0      443.62      481.86     25.87 o
   5   5   0       39.39       40.50     33.05 o
   6   5   0      920.92      957.97     33.71 o
   7   5   0     7236.65     7430.51    121.92 o
   8   5   0      701.03      744.25     44.85 o
   9   5   0     1597.44     1602.66     59.93 o
  10   5   0       34.31       22.95     38.45 o
  11   5   0      165.08      163.58     80.28 o
  12   5   0      234.40      199.84     79.00 o
  13   5   0       59.16       11.86     84.65 o
  14   5   0        7.46        1.81    100.89 o
  15   5   0       80.50       62.84    109.19 o
   0   6   0     2928.64     3003.89     45.53 o
   1   6   0     2871.54     2823.35     31.76 o
   2   6   0      119.86      125.78     14.99 o
   3   6   0     2886.88     3041.07     54.11 o
   4   6   0    12680.87    12291.72    101.41 o
   5   6   0     2445.76     2451.88     48.99 o
   6   6   0     1128.94     1095.66     61.87 o
   7   6   0      152.62      131.66     42.99 o
   8   6   0      269.93      160.19     44.72 o
   9   6   0      221.90      191.49     39.38 o
  10   6   0     1363.57     1324.41     64.15 o
  11   6   0     1305.98     1417.93    112.32 o
  12   6   0     1272.84     1332.61    109.14 o
  13   6   0       12.88       90.36     96.65 o
  14   6   0      295.48      326.01     99.80 o
   1   7   0      226.50      260.66     17.41 o
   2   7   0      323.96      286.02     16.56 o
   3   7   0    10979.55    10656.36    104.46 o
   4   7   0     1574.69     1568.16     46.54 o
   5   7   0    17060.92    16974.93    128.53 o
   6   7   0       29.95       16.85     42.29 o
   7   7   0        4.19       15.76     44.24 o
   8   7   0      632.35      563.41     58.26 o
   9   7   0       11.45       22.55     35.16 o
  10   7   0        3.52        0.00     44.20 o
  11   7   0      388.15      339.97     90.51 o
  12   7   0      220.46      206.20     93.15 o
  13   7   0      676.70      609.80    100.45 o
  14   7   0        1.81        4.14    105.24 o
   0   8   0     9792.62     9525.39     94.02 o
   1   8   0      596.43      564.96     23.74 o
   2   8   0      255.96      206.27     17.31 o
   3   8   0       38.68       49.22     14.32 o
   4   8   0     2142.97     2094.81     46.86 o
   5   8   0      260.81      237.06     27.83 o
   6   8   0      935.31      875.99     52.66 o
   7   8   0       64.28       36.51     34.13 o
   8   8   0     2052.32     2216.68     72.23 o
   9   8   0        4.05        0.00     37.09 o
  10   8   0      327.03      268.29     64.37 o
  11   8   0       14.56       21.63     73.47 o
  12   8   0       12.53        0.00     75.25 o
  13   8   0       50.53       79.62     91.70 o
  14   8   0       38.08       39.11    106.15 o
   1   9   0     5554.76     5643.09    116.52 o
   2   9   0     1911.37     1826.76     33.41 o
   3   9   0     1309.78     1239.66     46.68 o
   4   9   0       28.45       27.34     25.79 o
   5   9   0       95.54      119.66     29.09 o
   6   9   0       95.53       50.58     28.60 o
   7   9   0     2527.27     2547.09    115.62 o
   8   9   0      183.22       88.91     39.82 o
   9   9   0     4533.92     4637.74    100.42 o
  10   9   0       16.92       27.69     64.43 o
  11   9   0      274.77      266.20     54.76 o
  12   9   0       10.71        0.00     79.49 o
  13   9   0       82.50       45.57     94.11 o
   0  10   0     1675.95     1585.73     86.89 o
   1  10   0      506.04      435.63     44.69 o
   2  10   0       16.72        5.21     37.71 o
   3  10   0      165.89      157.18     31.33 o
   4  10   0      720.65      747.29     40.35 o
   5  10   0       22.14       19.63     29.49 o
   6  10   0       65.21       61.95     30.12 o
   7  10   0      598.01      566.77     50.40 o
   8  10   0     1198.45     1260.99     64.53 o
   9  10   0      507.26      441.53     52.16 o
  10  10   0      179.74      170.50     68.15 o
  11  10   0       19.71       20.98     52.14 o
  12  10   0       32.80       18.45     89.31 o
  13  10   0        0.89       25.16     90.18 o
   1  11   0     1238.85     1199.32     58.40 o
   2  11   0       54.47       32.81     41.22 o
   3  11   0     1838.75     1758.61     65.90 o
   4  11   0        0.36        1.42     33.31 o
   5  11   0     4296.40     4333.43     81.15 o
   6  11   0        6.82        0.00     32.67 o
   7  11   0     1684.59     1732.73     71.62 o
   8  11   0       25.58       22.03     44.83 o
   9  11   0      402.37      362.77     53.63 o
  10  11   0       45.62       38.12     70.37 o
  11  11   0     1331.93     1299.80    112.06 o
  12  11   0        2.53        0.00    102.02 o
   0  12   0        7.62       36.25     61.92 o
   1  12   0      170.98      167.21     46.40 o
   2  12   0       36.51       28.37     41.61 o
   3  12   0       64.17       36.37     40.28 o
   4  12   0      732.81      699.49     54.31 o
   5  12   0        4.69        6.59     41.23 o
   6  12   0        0.88        0.00     35.35 o
   7  12   0      206.78      170.76     48.55 o
   8  12   0       93.82       76.56     50.17 o
   9  12   0       36.32       33.80     50.69 o
  10  12   0        4.83        0.76     80.54 o
  11  12   0       16.65       39.58     77.51 o
  12  12   0      415.49      483.54    118.26 o
   1  13   0     1820.58     1871.74     73.80 o
   2  13   0        9.54        0.00     43.35 o
   3  13   0      487.60      463.00     53.04 o
   4  13   0      145.61      170.06     46.15 o
   5  13   0      240.59      216.94     48.43 o
   6  13   0      198.80      154.89     78.93 o
   7  13   0      644.60      602.36     91.43 o
   8  13   0      254.41      189.06     81.59 o
   9  13   0     1959.18     2353.58    137.48 o
  10  13   0      153.11      165.66     82.04 o
  11  13   0      423.66      381.91    101.03 o
   0  14   0     1377.51     1282.22     96.33 o
   1  14   0       90.63       17.01     46.31 o
   2  14   0      386.47      332.98     54.98 o
   3  14   0      395.05      373.08     50.26 o
   4  14   0      409.66      397.50     53.62 o
   5  14   0        8.29        7.09     47.40 o
   6  14   0        7.74        5.80     80.64 o
   7  14   0       45.77       34.29     84.39 o
   8  14   0     1317.62     1391.99    117.06 o
   9  14   0       78.17      163.62     89.49 o
  10  14   0      268.47      274.53     93.08 o
   1  15   0        0.04        0.00     47.43 o
   2  15   0      552.93      488.37     57.39 o
   3  15   0     1436.51     1497.17     77.09 o
   4  15   0      123.62       77.14     48.71 o
   5  15   0      529.73      493.55     62.94 o
   6  15   0       93.03      135.08     90.38 o
   7  15   0      113.22      100.56     92.76 o
   8  15   0       32.13        6.55     81.24 o
   9  15   0      140.47      118.72     98.08 o
   0  16   0      186.87      168.41     83.41 o
   1  16   0       19.77        9.60     56.04 o
   2  16   0      136.78       82.59     52.01 o
   3  16   0      432.16      351.64     61.93 o
   4  16   0      855.33      919.20     73.37 o
   5  16   0       66.82       90.62     92.50 o
   6  16   0      689.10      864.53    114.45 o
   7  16   0       30.34       24.75     94.49 o
   8  16   0        9.76       19.42     95.40 o
   1  17   0      773.69      826.56     77.44 o
   2  17   0      451.39      427.88     64.15 o
   3  17   0       46.22       70.44     57.70 o
   4  17   0       10.79        3.93     57.10 o
   5  17   0      103.83      134.97     97.61 o
   6  17   0      327.11      302.97     98.65 o
   7  17   0       79.32      191.91    100.03 o
   0  18   0     1447.27     1450.11    125.31 o
   1  18   0      143.47       92.35     59.56 o
   2  18   0      194.10      162.65     66.94 o
   3  18   0       52.35       50.76     65.77 o
   4  18   0        0.91        0.00     88.93 o
   5  18   0       83.46       75.38    103.19 o
 -15   0   1      545.44      438.92    115.13 o
 -13   0   1      829.06      799.71    109.15 o
 -11   0   1      888.71      892.66     95.50 o
  -9   0   1    13752.34    14478.95    228.21 o
  -7   0   1     7876.34     8238.87    149.08 o
  -5   0   1      374.61      359.51     45.87 o
  -3   0   1    13167.04    13313.63    117.04 o
   3   0   1    15241.48    15929.74    130.98 o
   5   0   1     2637.49     2525.91     75.04 o
   7   0   1    29399.04    29546.20    273.24 o
   9   0   1     2182.94     2231.72    102.97 o
  11   0   1     2747.14     2792.55    126.33 o
  13   0   1      122.00       92.24     74.92 o
  15   0   1      285.69      227.80    111.24 o
 -15   1   1        2.66       15.41     70.01 o
 -14   1   1        2.24        0.00     56.11 o
 -13   1   1       13.55        6.40     57.33 o
 -12   1   1      113.25       78.41     57.25 o
 -11   1   1       84.49       68.59     48.09 o
 -10   1   1      157.56      183.40     50.89 o
  -9   1   1      109.00      112.69     44.37 o
  -8   1   1     4956.90     4964.89     93.65 o
  -7   1   1      543.32      589.74     42.71 o
  -6   1   1      153.30      149.97     28.94 o
  -5   1   1     3865.67     3926.73     63.73 o
  -4   1   1     3990.14     4065.57    246.70 o
  -3   1   1     2052.80     2221.67     27.17 o
  -2   1   1     4886.18     4990.64     28.75 o
   1   1   1       87.15       69.15     13.65 o
   2   1   1      712.18      754.77     33.81 o
   3   1   1     5702.42     5926.09     63.58 o
   4   1   1     2732.16     2789.72     52.09 o
   5   1   1      332.38      358.61     35.02 o
   6   1   1      500.48      493.47     36.95 o
   7   1   1     1104.34     1181.84     62.29 o
   8   1   1       11.63       13.88     36.19 o
   9   1   1      807.17      799.09     57.68 o
  10   1   1      511.25      472.23     54.63 o
  11   1   1      176.37      143.53     54.42 o
  12   1   1      195.85      180.90     89.20 o
  13   1   1       27.94       62.29     60.49 o
  14   1   1       14.75       26.39     65.64 o
  15   1   1       13.68        0.00     72.12 o
 -15   2   1       28.72       26.62     70.87 o
 -14   2   1        0.41        0.00     64.76 o
 -13   2   1     3442.77     3804.28    115.66 o
 -12   2   1        6.42        7.21     56.99 o
 -11   2   1     1081.24     1016.35     65.80 o
 -10   2   1      960.72      930.31     62.14 o
  -9   2   1      239.02      175.80     29.60 o
  -8   2   1       61.68       35.90     22.32 o
  -7   2   1     2059.18     2113.68     52.32 o
  -6   2   1     7995.42     7944.65     65.99 o
  -5   2   1    11389.77    11129.38    117.99 o
  -4   2   1     5479.74     5680.06     52.14 o
  -2   2   1       13.72       38.77     11.07 o
  -1   2   1     1172.24     1241.38     16.28 o
   0   2   1      480.70      542.29     17.75 o
   1   2   1     1985.62     1952.44     22.65 o
   2   2   1      658.24      655.52     24.42 o
   3   2   1    15017.42    14953.00     85.20 o
   4   2   1      315.74      403.37     43.50 o
   5   2   1    28505.62    28625.09    120.05 o
   6   2   1     2686.92     2679.73     52.42 o
   7   2   1     2074.88     2126.99     44.71 o
   8   2   1     1256.48     1226.48     40.93 o
   9   2   1      869.24      735.37     39.93 o
  10   2   1      243.11      237.85     52.23 o
  11   2   1      775.51      774.50     64.96 o
  12   2   1       27.39       48.70     54.10 o
  13   2   1     1578.97     1734.66     89.21 o
  14   2   1        1.26       60.07     98.27 o
  15   2   1      306.67      345.77     73.13 o
 -15   3   1        6.07       13.68    106.22 o
 -14   3   1      765.87      793.46     79.28 o
 -13   3   1        2.14        0.00     53.11 o
 -12   3   1     2882.28     3065.03    100.35 o
 -11   3   1        4.10       30.76     46.60 o
 -10   3   1      118.15      156.46     47.21 o
  -9   3   1      680.14      645.61     37.15 o
  -8   3   1      605.10      515.54     23.23 o
  -7   3   1      763.96      812.24     24.27 o
  -6   3   1     3161.81     3294.02     36.50 o
  -5   3   1       40.16       56.72     14.43 o
  -4   3   1    17110.00    16695.48    172.14 o
  -3   3   1     5263.26     5209.75     45.71 o
  -2   3   1     3475.00     3293.00     30.73 o
  -1   3   1      141.37      130.35     15.60 o
   0   3   1    17470.47    17660.21    136.34 o
   1   3   1    26123.20    26869.24    155.12 o
   2   3   1      300.15      281.91     20.48 o
   3   3   1     1025.63     1015.26     30.52 o
   4   3   1     6312.96     6070.27     59.95 o
   5   3   1     3112.07     3266.64     47.98 o
   6   3   1      399.73      323.96     21.51 o
   7   3   1       97.78       57.92     19.91 o
   8   3   1     1102.80     1129.41     32.48 o
   9   3   1       36.59       44.52     23.32 o
  10   3   1        4.32       13.37     51.28 o
  11   3   1        2.22        0.00     52.80 o
  12   3   1     1268.14     1322.20     79.53 o
  13   3   1        4.42        6.35     63.63 o
  14   3   1      452.12      458.79     75.89 o
  15   3   1      187.80      173.30    103.55 o
 -15   4   1      259.90      272.51    107.92 o
 -14   4   1       83.86       51.04     90.23 o
 -13   4   1      140.06      168.52     85.23 o
 -12   4   1       29.66       19.58     79.23 o
 -11   4   1      230.64      189.20     83.14 o
 -10   4   1      179.76      129.00     60.28 o
  -9   4   1     2096.50     2003.12     47.27 o
  -8   4   1     2099.15     2163.89    138.38 o
  -7   4   1     8818.08     7925.14    911.36 o
  -6   4   1      181.34      151.57     18.98 o
  -5   4   1     1758.24     1636.00     32.87 o
  -4   4   1     5343.83     5340.06     52.19 o
  -3   4   1     1863.79     1946.43     59.76 o
  -2   4   1     2419.41     2551.93     31.53 o
  -1   4   1     4355.41     4169.24     43.78 o
   0   4   1    11817.04    11918.94    122.42 o
   1   4   1    14273.43    13730.53     91.61 o
   2   4   1     1165.95     1197.69     35.09 o
   3   4   1      613.88      640.44     22.01 o
   4   4   1      423.48      342.60     24.01 o
   5   4   1     9135.82     9266.75    100.79 o
   6   4   1      120.90      140.06     25.14 o
   7   4   1     1129.30     1103.77     34.23 o
   8   4   1     1081.73     1088.25     36.36 o
   9   4   1     5809.72     6188.49     98.44 o
  10   4   1      176.43      188.66     77.72 o
  11   4   1       15.56        1.49     63.78 o
  12   4   1       64.44       71.14     83.56 o
  13   4   1       23.67        0.00     90.51 o
  14   4   1       12.08        0.00     99.30 o
  15   4   1       18.12       10.80    105.13 o
 -15   5   1       48.89       13.32     97.82 o
 -14   5   1        0.83        8.40     82.66 o
 -13   5   1      148.46      112.58     80.97 o
 -12   5   1      717.36      633.77    100.04 o
 -11   5   1       25.42        0.00     66.25 o
 -10   5   1     4166.44     4263.86     91.28 o
  -9   5   1      712.81      669.49     50.99 o
  -8   5   1     3545.07     3532.44     87.19 o
  -7   5   1       12.67       10.82     20.46 o
  -6   5   1      149.56      131.45     36.61 o
  -5   5   1     1520.13     1576.36     61.08 o
  -4   5   1     4868.78     5127.89     50.91 o
  -3   5   1      829.73      873.86     27.14 o
  -2   5   1     1239.09     1208.65     26.69 o
  -1   5   1      695.42      706.71     23.07 o
   0   5   1    12702.80    11940.38     70.10 o
   1   5   1     2300.25     2411.47     34.41 o
   2   5   1     2512.38     2224.28     44.95 o
   3   5   1       58.94       81.25     22.82 o
   4   5   1     1796.94     1802.97     42.06 o
   5   5   1      529.33      546.98     29.43 o
   6   5   1      889.43      914.90     36.14 o
   7   5   1       20.64        5.94     25.36 o
   8   5   1     6288.88     6473.09     73.70 o
   9   5   1        3.11       21.44     33.88 o
  10   5   1      776.54      852.10     84.23 o
  11   5   1       30.92        0.00     77.24 o
  12   5   1      224.24      182.02     85.15 o
  13   5   1      556.31      470.31    104.58 o
  14   5   1       73.66       23.14     90.63 o
 -14   6   1      125.88      102.96    103.50 o
 -13   6   1      676.65      726.97    104.51 o
 -12   6   1      657.42      582.85     98.72 o
 -11   6   1     1684.04     1532.36    106.99 o
 -10   6   1      419.41      352.02     45.62 o
  -9   6   1       35.66       44.67     27.78 o
  -8   6   1      230.95      154.28     31.80 o
  -7   6   1     3447.13     3266.91     67.46 o
  -6   6   1      340.17      343.90     33.38 o
  -5   6   1     4526.00     4334.88     71.36 o
  -4   6   1     4097.42     4047.18     53.80 o
  -3   6   1    10649.01    10669.33     79.67 o
  -2   6   1      169.62      159.63     18.63 o
  -1   6   1     4868.27     4941.31     52.61 o
   0   6   1      977.27     1060.34     31.35 o
   1   6   1      958.12      942.30     26.05 o
   2   6   1     4893.21     4882.08     68.53 o
   3   6   1     7944.89     8080.13     85.40 o
   4   6   1     1798.01     1752.73     44.42 o
   5   6   1     5981.12     5986.84    118.55 o
   6   6   1     1543.80     1578.42     45.81 o
   7   6   1     1104.06     1127.33     42.88 o
   8   6   1     3465.58     3438.94    103.61 o
   9   6   1      108.79       90.55     39.56 o
  10   6   1      307.74      342.83     80.98 o
  11   6   1      322.13      357.39     87.05 o
  12   6   1      418.29      393.62     97.68 o
  13   6   1      907.64      822.34    105.12 o
  14   6   1      205.07      103.25    100.42 o
 -14   7   1      548.65      374.60    104.22 o
 -13   7   1        3.28        0.00     92.76 o
 -12   7   1     2496.54     2613.30    140.90 o
 -11   7   1       50.75       63.26     81.14 o
 -10   7   1        9.99       34.56     42.36 o
  -9   7   1      444.78      389.89     40.18 o
  -8   7   1      149.56      139.98     34.75 o
  -7   7   1      141.45      109.37     33.48 o
  -6   7   1     2701.11     2663.83     46.65 o
  -5   7   1       71.13       43.99     22.07 o
  -4   7   1    13040.47    12829.64     97.14 o
  -3   7   1      186.97      158.76     23.89 o
  -2   7   1     6882.25     6699.52     67.52 o
  -1   7   1      865.44      849.61     29.54 o
   0   7   1      189.64      177.92     18.56 o
   1   7   1     2856.63     2962.84     41.99 o
   2   7   1     1022.93     1030.29     33.89 o
   3   7   1     3511.01     3624.00     69.64 o
   4   7   1     3417.11     3140.63     61.99 o
   5   7   1       14.27        0.00     46.63 o
   6   7   1     2455.05     2416.69     88.54 o
   7   7   1     1652.85     1562.25     79.49 o
   8   7   1        4.52        0.00     47.06 o
   9   7   1       24.77       24.56     49.08 o
  10   7   1       28.81       19.68     67.49 o
  11   7   1       97.36       55.79     68.54 o
  12   7   1     1337.22     1258.43    117.88 o
  13   7   1       33.73       14.33     99.05 o
  14   7   1      500.45      526.17    107.60 o
 -14   8   1        8.05        0.00     89.81 o
 -13   8   1       14.80        0.00    100.30 o
 -12   8   1        3.96       15.12     85.87 o
 -11   8   1       34.49        9.55     75.01 o
 -10   8   1      467.24      380.13     67.56 o
  -9   8   1     2706.41     2911.72     77.05 o
  -8   8   1      157.85      128.39     37.92 o
  -7   8   1       21.97       36.71     34.50 o
  -6   8   1      273.79      253.80     28.44 o
  -5   8   1      318.36      330.32     28.30 o
  -4   8   1        7.10        8.75     24.79 o
  -3   8   1     6037.29     6028.53     72.17 o
  -2   8   1       12.45       10.02     23.07 o
  -1   8   1     2134.75     2057.63     42.73 o
   0   8   1      175.09      150.58     21.28 o
   1   8   1     1376.67     1334.23     30.24 o
   2   8   1      849.77      892.17     29.89 o
   3   8   1      696.66      643.94     26.50 o
   4   8   1     3016.02     2999.30     65.82 o
   5   8   1     3111.20     2990.76     65.44 o
   6   8   1      217.88      198.18     54.17 o
   7   8   1     3929.93     4015.67    119.12 o
   8   8   1       97.20       74.34     52.03 o
   9   8   1     1849.08     2110.69     97.87 o
  10   8   1      264.22      254.74     52.05 o
  11   8   1       61.55       50.12     50.71 o
  12   8   1      292.63      243.95     98.42 o
  13   8   1      302.70      311.78    100.82 o
 -13   9   1      102.91       65.08    101.72 o
 -12   9   1      101.56       39.26     92.31 o
 -11   9   1       11.35        0.00     51.32 o
 -10   9   1     1063.87     1009.18     86.18 o
  -9   9   1        0.40        0.00     41.10 o
  -8   9   1     3938.72     3972.09     90.67 o
  -7   9   1      208.91      105.88     40.22 o
  -6   9   1     3657.23     3585.09     62.38 o
  -5   9   1      337.35      302.97     31.77 o
  -4   9   1     1039.88     1022.23     40.51 o
  -3   9   1      123.35      100.22     36.23 o
  -2   9   1     5855.76     6074.60    106.33 o
  -1   9   1       96.52      108.54     25.93 o
   0   9   1     4664.41     4375.17     59.04 o
   1   9   1       39.76       35.28     19.98 o
   2   9   1     2764.30     2727.63     40.26 o
   3   9   1      330.20      301.28     23.58 o
   4   9   1      702.59      652.83     42.81 o
   5   9   1     2325.76     2321.81     67.50 o
   6   9   1     1623.04     1654.60     88.10 o
   7   9   1      499.24      510.50     66.23 o
   8   9   1     1404.00     1330.75     63.08 o
   9   9   1      163.86      120.13     43.88 o
  10   9   1     3254.73     3368.57    135.38 o
  11   9   1      350.51      330.73     59.88 o
  12   9   1       95.62       53.42     95.92 o
  13   9   1        7.86        0.00     95.80 o
 -13  10   1       89.49      112.78    105.98 o
 -12  10   1      111.22       87.00     87.94 o
 -11  10   1       17.24        8.10     67.22 o
 -10  10   1     1031.34     1113.18     93.71 o
  -9  10   1     1806.40     1971.66     74.31 o
  -8  10   1       49.76       33.28     39.24 o
  -7  10   1        6.96       14.13     39.88 o
  -6  10   1      105.78      102.73     30.01 o
  -5  10   1       27.79       39.08     29.41 o
  -4  10   1     1957.86     1880.13     62.44 o
  -3  10   1      160.12      140.72     38.48 o
  -2  10   1      756.21      711.86     65.87 o
  -1  10   1       65.48       60.56     32.55 o
   0  10   1     1329.76     1305.00     46.90 o
   1  10   1      268.97      217.01     27.27 o
   2  10   1      740.23      726.24     29.81 o
   3  10   1      125.06      106.08     30.31 o
   4  10   1      956.13      905.48     42.49 o
   5  10   1     2355.32     2420.07     67.93 o
   6  10   1     2352.53     2287.80     93.40 o
   7  10   1       37.08       51.97     41.66 o
   8  10   1      436.69      390.40     51.30 o
   9  10   1      832.32      815.19     62.21 o
  10  10   1       13.12       13.99     68.06 o
  11  10   1        0.98        0.00     56.33 o
  12  10   1      138.77      164.65    105.39 o
  13  10   1      179.77       74.31    108.72 o
 -12  11   1      525.43      508.23    113.96 o
 -11  11   1        6.45       15.81     73.79 o
 -10  11   1       24.20        0.00     71.51 o
  -9  11   1       88.47       56.65     46.34 o
  -8  11   1       23.03       29.09     45.14 o
  -7  11   1      299.31      268.36     72.99 o
  -6  11   1     1847.31     1822.40     64.45 o
  -5  11   1       15.80        5.44     37.51 o
  -4  11   1     9368.84     9628.45    131.71 o
  -3  11   1     1044.32     1046.22     56.03 o
  -2  11   1     1585.43     1574.53     65.17 o
  -1  11   1      527.58      424.41     47.76 o
   0  11   1     1530.71     1516.41     60.72 o
   1  11   1       95.34       66.57     40.51 o
   2  11   1     1351.51     1263.54     47.41 o
   3  11   1       59.02       53.76     34.54 o
   4  11   1     6454.93     6356.31     91.31 o
   5  11   1       50.87       17.09     34.53 o
   6  11   1     2342.57     2292.45     61.41 o
   7  11   1       20.54        5.08     41.74 o
   8  11   1       93.29       28.50     45.99 o
   9  11   1      316.67      266.27     52.63 o
  10  11   1        5.86       15.99     69.83 o
  11  11   1      213.46      184.04     80.20 o
  12  11   1     1747.68     1895.88    142.73 o
 -12  12   1       72.71        0.00     89.88 o
 -11  12   1        6.19        7.61     82.59 o
 -10  12   1      569.97      582.05     89.86 o
  -9  12   1        2.29        0.00     68.05 o
  -8  12   1      195.95      121.07     70.99 o
  -7  12   1      381.55      327.46     76.81 o
  -6  12   1      268.43      184.83     44.83 o
  -5  12   1     2183.12     2165.30     89.43 o
  -4  12   1       45.31       26.12     42.45 o
  -3  12   1      488.81      422.50     48.81 o
  -2  12   1     3466.47     3420.63     87.21 o
  -1  12   1      977.29      916.60     56.33 o
   0  12   1       60.18       56.75     40.49 o
   1  12   1      246.98      241.50     47.11 o
   2  12   1      115.68       75.07     39.84 o
   3  12   1      619.11      600.62     50.67 o
   4  12   1      553.04      519.77     42.23 o
   5  12   1       96.50       85.28     36.11 o
   6  12   1     1221.28     1246.75     53.04 o
   7  12   1       77.58       63.54     45.20 o
   8  12   1       10.33       36.29     50.12 o
   9  12   1     1281.57     1228.82     75.16 o
  10  12   1       92.12       60.72     74.04 o
  11  12   1        1.48       18.72     85.38 o
 -11  13   1        6.39        0.00     82.26 o
 -10  13   1      179.86      167.06     90.51 o
  -9  13   1        7.57       16.19     84.05 o
  -8  13   1     2250.48     2295.26    132.38 o
  -7  13   1      250.14      257.63     84.36 o
  -6  13   1      213.23      174.88     80.43 o
  -5  13   1       39.99       38.84     45.13 o
  -4  13   1      309.36      176.95     47.15 o
  -3  13   1      361.72      365.12     49.78 o
  -2  13   1      170.18      197.47     49.45 o
  -1  13   1      180.56      162.22     49.57 o
   0  13   1     3401.16     3560.65     95.44 o
   1  13   1       63.00       46.43     45.04 o
   2  13   1     2167.48     2214.38     79.74 o
   3  13   1      263.78      221.50     46.57 o
   4  13   1      100.54       68.16     44.25 o
   5  13   1      646.57      627.44     45.68 o
   6  13   1       20.47       10.27     47.08 o
   7  13   1      218.09      202.10     54.23 o
   8  13   1     3483.61     3731.13    112.71 o
   9  13   1      161.87      215.45     62.71 o
  10  13   1     1234.94     1442.80    124.92 o
  11  13   1        5.46       11.60     88.76 o
 -10  14   1        1.34        0.00     82.03 o
  -9  14   1      637.08      580.81    100.97 o
  -8  14   1       30.98       48.07     86.06 o
  -7  14   1     1461.23     1578.18    120.27 o
  -6  14   1        4.95       18.89     67.62 o
  -5  14   1      562.54      530.02     57.34 o
  -4  14   1      223.14      215.25     48.05 o
  -3  14   1       23.98       26.95     43.37 o
  -2  14   1       56.47       31.52     45.27 o
  -1  14   1     1342.14     1315.47     68.90 o
   0  14   1      109.15       54.44     48.16 o
   1  14   1     2369.74     2368.02     85.67 o
   2  14   1     1050.41     1056.18     66.46 o
   3  14   1      478.82      502.19     56.86 o
   4  14   1      403.73      359.59     56.27 o
   5  14   1       20.69        0.00     44.14 o
   6  14   1      255.91      165.39     73.25 o
   7  14   1      282.21      229.10     81.73 o
   8  14   1      359.40      270.92     93.62 o
   9  14   1      959.80      846.67    115.25 o
  10  14   1       28.33       58.87     94.05 o
  -9  15   1      441.73      418.96     97.61 o
  -8  15   1        0.42        0.00     84.96 o
  -7  15   1       37.43       28.60     77.20 o
  -6  15   1      199.79      157.58     81.98 o
  -5  15   1       59.97       46.08     49.70 o
  -4  15   1      667.95      675.73     64.31 o
  -3  15   1      243.52      257.41     55.50 o
  -2  15   1      787.81      693.92     61.06 o
  -1  15   1      556.88      509.46     59.26 o
   0  15   1       47.39       25.84     50.89 o
   1  15   1      375.35      407.50     55.94 o
   2  15   1      139.25       58.80     49.22 o
   3  15   1      120.89       86.76     53.07 o
   4  15   1     1256.28     1323.21     78.01 o
   5  15   1      274.34      221.92     53.25 o
   6  15   1      913.85      894.98    103.19 o
   7  15   1       64.36       64.47     81.68 o
   8  15   1       67.09       14.16     93.49 o
   9  15   1       62.11       35.13     94.96 o
  -8  16   1       36.59       24.69     81.74 o
  -7  16   1      297.20      241.17     99.83 o
  -6  16   1       81.25       56.25     93.08 o
  -5  16   1      231.58      216.78     83.60 o
  -4  16   1      434.83      401.91     64.64 o
  -3  16   1     1007.22     1051.99     77.73 o
  -2  16   1        2.05        9.62     55.94 o
  -1  16   1       87.10       99.72     53.52 o
   0  16   1      145.90      111.19     56.20 o
   1  16   1        0.30        0.00     53.65 o
   2  16   1      191.91      186.03     59.56 o
   3  16   1      584.38      510.95     66.83 o
   4  16   1       14.05       15.24     57.87 o
   5  16   1     1093.89     1220.33    116.78 o
   6  16   1       33.22        0.00     79.68 o
   7  16   1      215.21      231.04     93.95 o
   8  16   1      308.30      288.16    106.44 o
  -7  17   1      145.46      154.27    101.82 o
  -6  17   1       50.49        7.27     97.50 o
  -5  17   1      276.51      201.35     98.75 o
  -4  17   1       59.49       50.74     59.65 o
  -3  17   1      189.16      144.05     59.61 o
  -2  17   1      181.84      158.10     62.14 o
  -1  17   1      176.70      178.73     59.06 o
   0  17   1      776.96      806.06     92.25 o
   1  17   1      446.97      484.30     66.26 o
   2  17   1      570.09      584.43     72.73 o
   3  17   1      168.39      186.64     62.28 o
   4  17   1      129.12      109.76     62.14 o
   5  17   1      404.11      431.03    102.81 o
   6  17   1        0.57        0.00     85.48 o
  -5  18   1      415.83      299.15    111.71 o
  -4  18   1       34.57       35.29     83.78 o
  -3  18   1        5.07        0.00     57.54 o
  -2  18   1       86.22       55.06     59.85 o
  -1  18   1     1296.73     1261.44    121.17 o
   0  18   1        0.01       56.18     95.87 o
   1  18   1     1030.79     1037.46    125.51 o
   2  18   1       29.97       50.52     66.54 o
   3  18   1      487.53      478.24     72.87 o
   4  18   1       34.48        0.00     99.49 o
   0  19   1      224.35      228.99     71.05 o
 -14   0   2      897.34      917.21    116.16 o
 -12   0   2     2025.86     2151.06    125.74 o
 -10   0   2      699.92      704.52     86.22 o
  -8   0   2    19360.31    19391.27    138.47 o
  -6   0   2     1763.33     1586.30     28.50 o
  -4   0   2     4490.65     4494.10     36.48 o
  -2   0   2    21051.63    22954.14    334.71 o
   2   0   2     1227.41     1259.80     39.88 o
   4   0   2    10511.35    10830.00    125.77 o
   6   0   2     1307.43     1623.51     72.99 o
   8   0   2     2959.98     2896.22    108.50 o
  10   0   2     6768.34     7400.73    181.08 o
  12   0   2       74.31      101.25     82.92 o
  14   0   2     1454.46     1532.69    134.91 o
 -15   1   2       94.38       33.84     70.35 o
 -14   1   2       15.49        0.00     61.37 o
 -13   1   2     1979.01     1998.18     90.77 o
 -12   1   2       52.95       22.95     56.37 o
 -11   1   2       75.99      110.16     47.10 o
 -10   1   2      439.55      414.79     55.24 o
  -9   1   2     1101.64     1083.34     58.02 o
  -8   1   2      794.36      766.96     22.07 o
  -7   1   2      793.31      720.42     19.55 o
  -6   1   2       32.38       40.83     12.06 o
  -5   1   2        1.23        4.28     10.85 o
  -4   1   2     1994.13     2132.78     22.62 o
  -3   1   2     1216.87     1237.72     16.20 o
  -2   1   2    12445.08    13084.96     44.53 o
  -1   1   2    11242.25    10492.16    683.08 o
   1   1   2    17646.47    18286.70    106.38 o
   2   1   2    18731.23    19465.55    120.90 o
   3   1   2      730.71      774.98     32.71 o
   4   1   2     1451.61     1518.04     41.20 o
   5   1   2     5835.68     5833.61     76.21 o
   6   1   2       12.35       18.58     32.64 o
   7   1   2       80.11      102.07     37.52 o
   8   1   2     2163.41     2298.64     71.45 o
   9   1   2        4.92       10.74     43.39 o
  10   1   2      413.13      340.76     52.15 o
  11   1   2      117.99       80.90     49.86 o
  12   1   2        2.18        0.00     57.08 o
  13   1   2       62.03       35.55     57.47 o
  14   1   2      312.42      219.72     71.09 o
  15   1   2      423.37      411.54     77.84 o
 -15   2   2      337.63      287.32     69.03 o
 -14   2   2      597.29      597.33     78.77 o
 -13   2   2       49.37       55.27     54.00 o
 -12   2   2     4515.09     4623.92    120.25 o
 -11   2   2        0.14        0.00     47.89 o
 -10   2   2      324.49      288.38     51.51 o
  -9   2   2        0.02        4.96     24.67 o
  -8   2   2       36.79       31.48     16.28 o
  -7   2   2        8.99       16.82     14.75 o
  -6   2   2     4393.03     4419.43     59.25 o
  -5   2   2     1428.01     1494.52     18.72 o
  -4   2   2     8677.07     8260.50     51.05 o
  -3   2   2     6437.13     6695.38     58.82 o
   0   2   2     9422.37     9337.22    128.99 o
   1   2   2    21897.18    21922.59    126.28 o
   2   2   2       41.62       42.19     32.97 o
   3   2   2     1467.94     1512.66     38.94 o
   4   2   2    17240.03    16871.32    105.33 o
   5   2   2       49.02      121.55     21.66 o
   6   2   2     8524.05     8336.08     75.83 o
   7   2   2      543.51      528.22     32.19 o
   8   2   2     1216.74     1199.18     42.13 o
   9   2   2      795.87      807.32     40.57 o
  10   2   2      339.41      287.13     35.33 o
  11   2   2     1070.73     1072.59     67.81 o
  12   2   2     2580.65     2701.23    117.77 o
  13   2   2        0.73        0.00     60.20 o
  14   2   2      974.04      978.22     83.07 o
  15   2   2       40.63       44.94     74.19 o
 -15   3   2        0.28       12.76     97.64 o
 -14   3   2       97.63      102.58     63.92 o
 -13   3   2     1827.09     2003.12    104.28 o
 -12   3   2      145.32      111.32     54.07 o
 -11   3   2     2491.41     2689.47     89.22 o
 -10   3   2     1760.13     1803.56     74.22 o
  -9   3   2       91.36       88.54     27.77 o
  -8   3   2       42.87       39.63     14.64 o
  -7   3   2      148.29      123.50     13.73 o
  -6   3   2     1731.97     1750.69     25.18 o
  -5   3   2     3903.74     3620.73     56.49 o
  -4   3   2     2681.52     2756.00     27.61 o
  -3   3   2      119.06      194.75     15.90 o
  -2   3   2     1724.78     1711.39     30.86 o
  -1   3   2     2962.90     2906.40     37.69 o
   0   3   2    30308.85    31309.24    215.30 o
   1   3   2     4962.01     5165.35     45.09 o
   2   3   2     3022.51     3160.94     47.29 o
   3   3   2     7050.46     7038.62     67.43 o
   4   3   2    22632.96    23379.91    184.38 o
   5   3   2     4983.79     4573.49     64.34 o
   6   3   2      924.36      903.55     33.07 o
   7   3   2       89.41       84.17     27.01 o
   8   3   2      421.91      374.95     29.13 o
   9   3   2     1299.10     1221.00     37.82 o
  10   3   2       74.33       49.31     42.95 o
  11   3   2       70.78       92.64     51.18 o
  12   3   2      200.80      162.87     58.27 o
  13   3   2     1676.79     1712.10    100.39 o
  14   3   2       15.24       16.12     85.36 o
 -15   4   2       12.67        0.00    106.75 o
 -14   4   2      141.43      157.46     99.98 o
 -13   4   2      156.43       96.54     90.75 o
 -12   4   2        1.86        0.00     83.71 o
 -11   4   2       16.35        0.00     75.62 o
 -10   4   2     1106.25     1050.34     87.08 o
  -9   4   2      478.98      430.38     40.89 o
  -8   4   2     2192.90     2178.27     43.76 o
  -7   4   2       30.61       28.98     14.47 o
  -6   4   2      914.10      912.64     33.12 o
  -5   4   2     5825.13     6090.98     55.06 o
  -4   4   2    16379.65    17171.03    138.70 o
  -3   4   2     3159.75     3271.79     34.03 o
  -2   4   2      284.59      274.77     24.18 o
  -1   4   2       22.19       10.49     21.36 o
   0   4   2     6131.79     6092.33     68.91 o
   1   4   2    23362.94    23869.18    122.67 o
   2   4   2      268.26      372.26     31.08 o
   3   4   2      635.98      662.72     30.62 o
   4   4   2       82.94       52.29     20.97 o
   5   4   2      752.58      758.38     32.78 o
   6   4   2      220.90      227.20     27.51 o
   7   4   2      383.41      421.73     29.34 o
   8   4   2     7173.11     7180.30     78.79 o
   9   4   2       56.37       37.03     28.07 o
  10   4   2     2334.24     2327.83    115.04 o
  11   4   2      126.79      103.75     78.67 o
  12   4   2      711.15      688.69     91.90 o
  13   4   2       72.92       50.30     78.41 o
  14   4   2      236.74      246.56     97.12 o
 -15   5   2      881.39     1009.25    121.73 o
 -14   5   2        5.34       24.56     89.02 o
 -13   5   2       13.80       68.82     89.47 o
 -12   5   2      165.05       85.16     82.44 o
 -11   5   2      121.75      100.40     63.43 o
 -10   5   2      152.56      129.93     38.84 o
  -9   5   2     3235.19     3455.19     79.65 o
  -8   5   2       78.27       53.20     27.53 o
  -7   5   2     5418.98     5306.79     74.62 o
  -6   5   2      436.63      422.21     30.59 o
  -5   5   2      446.57      390.38     20.01 o
  -4   5   2      144.65      130.90     16.77 o
  -3   5   2       38.75       25.50     16.14 o
  -2   5   2     4617.30     4864.85     52.69 o
  -1   5   2     4540.80     4408.22     49.55 o
   0   5   2     4341.43     4629.68     92.21 o
   1   5   2     4084.65     3796.76     63.48 o
   2   5   2     1049.78     1093.74     37.69 o
   3   5   2     4204.94     4335.21     49.30 o
   4   5   2      202.92      160.23     24.76 o
   5   5   2     2326.96     2355.22     50.78 o
   6   5   2      266.80      233.47     34.58 o
   7   5   2     1999.12     2021.68     51.91 o
   8   5   2     1248.13     1162.81     39.88 o
   9   5   2     4398.02     4357.70    113.76 o
  10   5   2       83.34       73.04     76.69 o
  11   5   2      903.31     1016.24    102.10 o
  12   5   2      592.84      531.70     94.01 o
  13   5   2      543.66      648.84    103.40 o
  14   5   2       54.55        8.94    101.44 o
 -15   6   2       71.84       74.95    109.75 o
 -14   6   2      381.54      369.89    108.49 o
 -13   6   2      593.28      515.51     93.22 o
 -12   6   2      516.36      482.91     97.36 o
 -11   6   2      167.91      218.60     74.00 o
 -10   6   2      449.63      334.49     43.33 o
  -9   6   2       70.86       80.15     38.76 o
  -8   6   2      362.24      347.50     34.61 o
  -7   6   2      381.14      380.79     33.73 o
  -6   6   2     1829.53     1961.06     42.24 o
  -5   6   2       39.96       49.64     18.79 o
  -4   6   2    11092.11    11168.03     71.58 o
  -3   6   2       23.03       53.64     20.68 o
  -2   6   2     9730.82     9569.73     74.66 o
  -1   6   2     7145.16     7159.29     64.66 o
   0   6   2      622.48      598.54     26.19 o
   1   6   2     1652.26     1557.93     32.92 o
   2   6   2      197.91      204.22     28.06 o
   3   6   2     1432.68     1410.84     43.35 o
   4   6   2     1598.93     1471.52     66.12 o
   5   6   2      103.47       82.45     27.28 o
   6   6   2      831.74      899.84     40.22 o
   7   6   2      329.55      317.51     34.25 o
   8   6   2       20.52        7.80     30.20 o
   9   6   2     2207.70     2311.61     71.95 o
  10   6   2       77.14       66.97     73.63 o
  11   6   2       11.69        7.05     76.05 o
  12   6   2      320.54      210.86     79.59 o
  13   6   2      188.80      124.98     99.85 o
  14   6   2     1106.86     1103.84    125.22 o
 -14   7   2       13.08        7.44     84.93 o
 -13   7   2      948.58     1096.37    124.26 o
 -12   7   2        2.27        4.01     74.34 o
 -11   7   2      690.45      764.97     91.84 o
 -10   7   2      773.19      818.02     56.00 o
  -9   7   2        0.91        5.88     32.34 o
  -8   7   2     2108.41     2101.43     61.13 o
  -7   7   2      126.37      117.36     32.26 o
  -6   7   2       41.01       34.22     21.48 o
  -5   7   2    13210.64    12993.67    102.37 o
  -4   7   2      283.79      278.86     25.08 o
  -3   7   2    14932.46    15061.20    101.14 o
  -2   7   2      595.06      538.85     28.38 o
  -1   7   2      191.93      167.67     23.94 o
   0   7   2      685.98      743.43     28.68 o
   1   7   2       14.21        7.66     19.68 o
   2   7   2      963.42      827.26     39.40 o
   3   7   2     4580.60     4525.73    164.58 o
   4   7   2     1817.31     1745.81    102.86 o
   5   7   2     7324.64     7548.02    145.32 o
   6   7   2       42.99        5.33     45.33 o
   7   7   2       60.47       49.14     50.53 o
   8   7   2       37.42       11.80     48.63 o
   9   7   2       26.34       26.82     51.00 o
  10   7   2       34.40       53.78     79.75 o
  11   7   2      263.37      248.19     89.28 o
  12   7   2      120.41      114.85     92.92 o
  13   7   2      964.82      886.99    111.72 o
  14   7   2      196.15      240.33    113.98 o
 -14   8   2       65.71       40.77     96.76 o
 -13   8   2      124.62      138.97     96.05 o
 -12   8   2      311.94      363.34     99.26 o
 -11   8   2      135.02       92.22     83.75 o
 -10   8   2      774.29      854.60     77.48 o
  -9   8   2       46.22       27.77     35.19 o
  -8   8   2     2425.34     2378.80     67.78 o
  -7   8   2        2.73        0.00     33.30 o
  -6   8   2      449.98      378.72     28.06 o
  -5   8   2       26.00       30.03     23.82 o
  -4   8   2     7580.35     7541.63     96.31 o
  -3   8   2      377.66      351.81     29.37 o
  -2   8   2     1526.37     1430.68     38.56 o
  -1   8   2     2784.30     2580.80     41.93 o
   0   8   2     3841.27     3742.12     53.67 o
   1   8   2      387.59      331.28     25.77 o
   2   8   2     2894.87     2743.29     44.88 o
   3   8   2      376.37      380.93     36.82 o
   4   8   2     2736.67     2754.57     64.42 o
   5   8   2      318.52      335.15     60.16 o
   6   8   2      121.41       63.85     53.45 o
   7   8   2     1116.81     1051.08     75.35 o
   8   8   2      576.64      533.25     66.47 o
   9   8   2       88.98      100.35     57.84 o
  10   8   2     1571.75     1487.79    111.12 o
  11   8   2      267.20      221.23     51.52 o
  12   8   2      166.70      101.65     83.58 o
  13   8   2        0.57        0.00     96.38 o
 -14   9   2       59.54        6.11     94.43 o
 -13   9   2        0.17        0.00     95.55 o
 -12   9   2       30.14       34.71     92.85 o
 -11   9   2      540.16      571.58     62.66 o
 -10   9   2      540.05      522.84     73.08 o
  -9   9   2     1572.71     1525.21     62.79 o
  -8   9   2      160.08      144.70     39.62 o
  -7   9   2     4995.09     5049.27     96.80 o
  -6   9   2       77.21       59.58     27.58 o
  -5   9   2       68.72       65.11     41.64 o
  -4   9   2       90.19       85.59     34.08 o
  -3   9   2       23.64       42.49     25.81 o
  -2   9   2     1497.42     1486.86     42.20 o
  -1   9   2     5355.23     5243.63     67.53 o
   0   9   2      692.89      648.84     28.14 o
   1   9   2    14707.54    14709.78    132.72 o
   2   9   2      405.65      394.13     28.50 o
   3   9   2      264.48      237.65     25.62 o
   4   9   2       48.47       34.88     32.01 o
   5   9   2      930.46      978.93     59.39 o
   6   9   2      299.31      217.22     61.01 o
   7   9   2      791.60      742.06     71.16 o
   8   9   2       77.92       63.35     57.68 o
   9   9   2     3060.33     3076.83    121.71 o
  10   9   2        3.35       12.36     66.19 o
  11   9   2      123.83      105.02     52.29 o
  12   9   2        2.36        0.00     84.79 o
  13   9   2       70.09       27.54     98.88 o
 -13  10   2      157.62      127.90    107.52 o
 -12  10   2      552.41      519.78    111.14 o
 -11  10   2      106.19       53.63     68.18 o
 -10  10   2      296.34      229.66     71.76 o
  -9  10   2       26.83        0.00     59.58 o
  -8  10   2      623.01      703.07     81.97 o
  -7  10   2        5.43        0.00     55.05 o
  -6  10   2       51.96       51.41     34.69 o
  -5  10   2     1488.36     1535.68     57.39 o
  -4  10   2     3313.21     3217.89     75.88 o
  -3  10   2      264.33      237.07     40.98 o
  -2  10   2      474.30      490.89     33.54 o
  -1  10   2      243.56      220.73     30.33 o
   0  10   2        2.33        0.00     24.30 o
   1  10   2       88.53       67.45     23.54 o
   2  10   2      289.62      271.52     28.21 o
   3  10   2     1995.41     2193.46     67.94 o
   4  10   2      378.39      344.03     43.94 o
   5  10   2      305.11      260.81     38.68 o
   6  10   2      376.17      403.81     64.07 o
   7  10   2      359.91      337.16     69.91 o
   8  10   2      969.95      925.51     86.15 o
   9  10   2       29.03        1.60     43.83 o
  10  10   2      863.47      878.09     94.01 o
  11  10   2       61.55       42.88     54.60 o
  12  10   2      478.47      490.33    101.27 o
 -12  11   2      201.97      117.11     87.92 o
 -11  11   2      223.47      208.31     76.94 o
 -10  11   2       11.34       20.95     71.30 o
  -9  11   2        9.09       10.20     68.99 o
  -8  11   2      208.67       99.05     67.87 o
  -7  11   2      270.90      241.11     70.18 o
  -6  11   2      136.24       99.55     39.03 o
  -5  11   2      952.12      940.40     54.67 o
  -4  11   2      632.13      504.90     49.01 o
  -3  11   2     3703.54     3706.89     87.54 o
  -2  11   2       34.07       43.12     38.55 o
  -1  11   2     1668.92     1597.92     48.39 o
   0  11   2      563.25      554.72     34.32 o
   1  11   2      229.39      180.14     25.41 o
   2  11   2      276.38      256.06     37.90 o
   3  11   2     5040.97     5186.34     84.41 o
   4  11   2        3.38        0.00     34.64 o
   5  11   2     4909.21     4897.86     83.36 o
   6  11   2       30.70       17.53     46.24 o
   7  11   2      401.90      286.34     48.28 o
   8  11   2      139.22      138.00     46.62 o
   9  11   2      442.99      346.91     54.08 o
  10  11   2      143.55      119.02     79.07 o
  11  11   2      570.34      564.96     95.86 o
  12  11   2       52.49       54.75    108.02 o
 -12  12   2      449.12      443.97    112.85 o
 -11  12   2      422.92      323.90     84.97 o
 -10  12   2      570.27      551.78     90.92 o
  -9  12   2       66.13       28.75     70.23 o
  -8  12   2      571.27      540.44     81.36 o
  -7  12   2       25.15       15.13     66.52 o
  -6  12   2        6.39       13.73     41.83 o
  -5  12   2      160.64      130.09     41.34 o
  -4  12   2      496.57      449.77     47.90 o
  -3  12   2     2619.87     2587.65     89.52 o
  -2  12   2     1203.54     1154.41     61.18 o
  -1  12   2      218.18      181.87     43.77 o
   0  12   2      336.48      342.49     52.40 o
   1  12   2     1006.73      967.97     59.56 o
   2  12   2       83.74       56.90     33.15 o
   3  12   2        3.59        8.72     32.88 o
   4  12   2       46.44       22.31     34.31 o
   5  12   2       12.90        9.32     34.51 o
   6  12   2     2138.19     2344.19     94.31 o
   7  12   2      421.12      363.66     54.88 o
   8  12   2      239.95      241.12     52.46 o
   9  12   2      639.07      599.18     64.32 o
  10  12   2       94.28       62.99     85.03 o
  11  12   2      104.36       86.35     85.58 o
 -11  13   2       52.38       23.89     87.25 o
 -10  13   2       48.26       49.18     77.09 o
  -9  13   2      559.07      600.56     93.85 o
  -8  13   2       12.80        0.00     80.39 o
  -7  13   2      719.45      645.47     90.38 o
  -6  13   2       35.05       36.62     72.13 o
  -5  13   2     1132.30     1141.26    120.28 o
  -4  13   2      105.29      115.35     45.99 o
  -3  13   2       15.34       15.25     46.08 o
  -2  13   2      256.88      224.03     43.48 o
  -1  13   2     1855.21     1809.40     73.00 o
   0  13   2      201.16      182.51     48.97 o
   1  13   2     1997.98     2045.00     78.72 o
   2  13   2      726.93      720.31     59.41 o
   3  13   2     2522.69     2430.06     68.91 o
   4  13   2      301.75      297.04     42.30 o
   5  13   2       58.35       89.99     36.70 o
   6  13   2       44.42       28.88     51.02 o
   7  13   2      357.12      387.25     65.89 o
   8  13   2       40.04       46.75     55.54 o
   9  13   2     1794.36     1844.35     90.92 o
  10  13   2        0.63        0.00     90.15 o
 -10  14   2      224.70      181.99     93.80 o
  -9  14   2        0.73        0.00     88.35 o
  -8  14   2     1471.68     1512.19    116.41 o
  -7  14   2      631.27      728.92     98.55 o
  -6  14   2       58.88      138.13     75.80 o
  -5  14   2       83.15       44.86     45.90 o
  -4  14   2        4.56        0.00     43.76 o
  -3  14   2      130.37      112.53     43.66 o
  -2  14   2        3.91       10.87     46.73 o
  -1  14   2       54.32       38.02     45.11 o
   0  14   2     4452.85     4942.04    117.11 o
   1  14   2      338.28      284.91     50.28 o
   2  14   2      145.30       95.62     50.45 o
   3  14   2       66.12       28.91     46.87 o
   4  14   2      307.98      235.41     51.42 o
   5  14   2      420.25      391.64     47.22 o
   6  14   2       70.76       65.48     54.20 o
   7  14   2       69.13       52.26     57.05 o
   8  14   2     1661.48     1726.57     92.49 o
   9  14   2        7.96        0.00     61.01 o
  10  14   2       28.50       14.66     95.44 o
  -9  15   2      106.64      139.28     89.19 o
  -8  15   2        7.84        3.88     90.31 o
  -7  15   2       28.20       30.66     87.54 o
  -6  15   2      629.94      606.37    102.62 o
  -5  15   2     1495.36     1514.48     88.66 o
  -4  15   2       31.46       13.68     53.78 o
  -3  15   2     2318.82     2402.06     92.30 o
  -2  15   2     1012.22     1097.74     70.32 o
  -1  15   2       52.12       15.95     48.61 o
   0  15   2        1.58        0.00     49.09 o
   1  15   2        2.53        0.00     47.31 o
   2  15   2        3.31       13.16     51.75 o
   3  15   2      316.05      244.51     56.57 o
   4  15   2       60.35       29.70     49.44 o
   5  15   2      972.30      980.91     72.53 o
   6  15   2      130.38       80.22     89.71 o
   7  15   2      490.22      511.62     94.31 o
   8  15   2       19.09       53.13     93.79 o
   9  15   2        0.31        0.00     95.40 o
  -8  16   2      223.08      179.83     94.57 o
  -7  16   2       71.80       58.24     79.65 o
  -6  16   2      198.70      170.72     80.78 o
  -5  16   2       21.70       14.93     88.68 o
  -4  16   2     2833.20     3090.98    160.53 o
  -3  16   2        0.90        3.64     52.86 o
  -2  16   2      441.82      447.75     65.30 o
  -1  16   2      815.51      830.83     66.84 o
   0  16   2        0.45        0.00     48.16 o
   1  16   2       61.58       65.86     55.96 o
   2  16   2       72.15       50.09     52.72 o
   3  16   2       72.41      114.37     55.54 o
   4  16   2     2337.81     2424.28    138.53 o
   5  16   2        2.16        0.00     81.64 o
   6  16   2      396.82      277.87     95.24 o
   7  16   2      132.12      151.80     87.24 o
   8  16   2       10.75       11.53     99.29 o
  -7  17   2       90.79      134.64     99.76 o
  -6  17   2      272.56      230.27    101.13 o
  -5  17   2      136.64      193.43     84.54 o
  -4  17   2      348.89      323.50     64.55 o
  -3  17   2        0.36       15.92     60.68 o
  -2  17   2       88.97       60.79     57.15 o
  -1  17   2      331.03      294.10     63.68 o
   0  17   2      116.36       92.12     58.80 o
   1  17   2     1793.37     1823.32     93.55 o
   2  17   2      254.26      221.27     61.48 o
   3  17   2      236.85      187.75     60.37 o
   4  17   2        0.40        6.30     61.61 o
   5  17   2       22.14       21.22     83.77 o
   6  17   2       30.53        0.00     86.20 o
  -5  18   2      355.75      460.94    108.42 o
  -4  18   2        6.21        9.87     99.10 o
  -3  18   2       93.24       86.59     64.97 o
  -2  18   2      591.20      609.78     78.03 o
  -1  18   2       64.84      101.09     59.02 o
   0  18   2      416.73      387.69     65.84 o
   1  18   2       11.71       17.93     66.23 o
   2  18   2     1539.69     1733.24     96.21 o
   3  18   2      285.37      300.41     67.28 o
   4  18   2        0.96        0.00    103.36 o
 -15   0   3      912.11      892.98    120.95 o
 -13   0   3      134.74       80.55     79.29 o
 -11   0   3       90.41       67.28     75.07 o
  -9   0   3      778.30      777.59     77.56 o
  -7   0   3    11572.56    11058.76    129.44 o
  -5   0   3     4784.06     4922.87     79.54 o
  -3   0   3     3528.21     3847.77     48.66 o
  -1   0   3    25377.94    24521.15   1235.72 o
   3   0   3     1918.18     1970.65     57.39 o
   5   0   3     4435.58     4418.67     95.64 o
   7   0   3      245.38      190.35     51.94 o
   9   0   3      785.34      817.49     76.76 o
  11   0   3     2151.68     2329.11    119.02 o
  13   0   3      457.27      545.58     98.96 o
 -15   1   3        4.35        0.07     66.36 o
 -14   1   3       24.41       21.87     64.12 o
 -13   1   3        1.88        0.00     53.88 o
 -12   1   3      620.40      643.57     67.41 o
 -11   1   3       73.29       34.76     46.29 o
 -10   1   3        3.17        0.00     47.02 o
  -9   1   3        1.30       17.63     45.90 o
  -8   1   3     5049.45     5126.53     56.20 o
  -7   1   3      701.38      654.84     20.69 o
  -6   1   3      798.96      757.58     15.39 o
  -5   1   3      757.21      693.53     25.92 o
  -4   1   3       19.92       54.07     14.05 o
  -3   1   3     1244.18     1324.73     20.47 o
  -2   1   3     7724.55     7904.40     40.22 o
  -1   1   3     3646.82     3657.65     50.98 o
   0   1   3     9212.42     9353.17     81.85 o
   1   1   3    27236.37    27617.09    150.14 o
   2   1   3    38285.15    39191.21    506.24 o
   3   1   3     2911.72     3147.33     61.15 o
   4   1   3     4719.66     4716.26     76.08 o
   5   1   3      188.60      142.21     29.26 o
   6   1   3      952.77      772.99     42.97 o
   7   1   3        0.17        0.00     38.13 o
   8   1   3      381.48      357.56     43.99 o
   9   1   3     3152.18     3058.23     83.81 o
  10   1   3     1124.17     1121.39     65.54 o
  11   1   3       86.59      154.33     54.74 o
  12   1   3      127.03       87.35     52.34 o
  13   1   3       69.87       33.09     59.52 o
  14   1   3        1.32        7.37     61.79 o
 -15   2   3       12.11       24.86     64.32 o
 -14   2   3       17.41       50.95     67.04 o
 -13   2   3     3158.90     3197.80    105.86 o
 -12   2   3       47.39       34.00     58.34 o
 -11   2   3     1536.28     1443.34     85.02 o
 -10   2   3       19.58       24.03     48.84 o
  -9   2   3       47.21       49.13     23.99 o
  -8   2   3     2114.10     2100.75     39.76 o
  -7   2   3      141.58      113.15     14.56 o
  -6   2   3     2689.91     2555.61     23.52 o
  -5   2   3     7444.99     7211.29     41.75 o
  -4   2   3      164.28      172.12     22.78 o
  -3   2   3     9145.81     8909.10     42.67 o
  -2   2   3      826.32      847.79     16.59 o
  -1   2   3      997.65     1100.37     22.99 o
   0   2   3      689.86      616.82     39.00 o
   1   2   3       70.87       64.67     28.09 o
   2   2   3     7750.28     7904.45     95.69 o
   3   2   3     4508.93     4371.49     55.57 o
   4   2   3     4932.74     5087.22    111.40 o
   5   2   3    10824.27    10746.97     81.69 o
   6   2   3       24.21       17.14     24.32 o
   7   2   3     2812.61     2838.66     54.16 o
   8   2   3      145.20      128.55     31.01 o
   9   2   3       88.84       68.76     32.70 o
  10   2   3       83.84       78.79     34.07 o
  11   2   3       24.44       12.76     50.13 o
  12   2   3       32.03        4.58     57.72 o
  13   2   3      928.44      953.05     78.10 o
  14   2   3       71.65      114.76     69.93 o
 -15   3   3       29.04       36.37     88.15 o
 -14   3   3      271.00      276.26     67.05 o
 -13   3   3      134.06      119.81     60.81 o
 -12   3   3     2704.54     2761.34     96.46 o
 -11   3   3      562.69      568.41     66.94 o
 -10   3   3        8.12       15.75     43.98 o
  -9   3   3       17.90       19.12     26.04 o
  -8   3   3       99.31      101.66     20.27 o
  -7   3   3      444.45      415.61     13.38 o
  -6   3   3     2450.99     2509.37     33.75 o
  -5   3   3     2259.89     2099.97     34.74 o
  -3   3   3      713.27      775.84     24.37 o
  -2   3   3      502.44      596.96     24.49 o
  -1   3   3     1587.96     1692.13     31.29 o
   0   3   3      678.32      546.09     23.99 o
   1   3   3      633.41      747.45     38.52 o
   2   3   3      627.33      722.24     32.16 o
   3   3   3     6459.59     6465.17     94.58 o
   4   3   3    15655.12    15435.37    148.52 o
   5   3   3     4087.61     4396.53    121.45 o
   6   3   3     3313.67     3417.28     54.69 o
   7   3   3     6055.87     5920.98     94.51 o
   8   3   3       48.77       30.12     30.24 o
   9   3   3     1772.93     1636.35     68.84 o
  10   3   3      469.25      406.00     41.00 o
  11   3   3      197.52      197.68     54.38 o
  12   3   3     1033.48     1032.28     73.32 o
  13   3   3      102.90      128.05     61.69 o
  14   3   3      357.54      299.19    103.47 o
 -15   4   3      269.15      157.84    105.62 o
 -14   4   3        6.59        0.00     96.78 o
 -13   4   3       82.71       66.29     89.82 o
 -11   4   3      276.47      311.22     83.72 o
 -10   4   3        4.06        0.00     55.41 o
  -9   4   3     8639.13     8944.66    124.97 o
  -8   4   3      522.85      518.51     27.98 o
  -7   4   3       50.39       46.27     22.20 o
  -6   4   3      341.29      382.62     25.45 o
  -5   4   3      165.21      187.32     13.29 o
  -4   4   3      196.15      206.53     17.54 o
  -3   4   3      133.86      240.05     20.78 o
  -2   4   3       13.27       15.60     20.40 o
  -1   4   3    19536.34    19409.69     91.11 o
   0   4   3     6542.12     6742.07     70.34 o
   1   4   3    16590.80    15750.48     85.00 o
   2   4   3     3498.98     3321.87     53.61 o
   3   4   3     7231.17     7152.96     75.84 o
   4   4   3      315.07      245.48     31.42 o
   5   4   3     7994.94     7724.72     85.85 o
   6   4   3       41.11       37.26     27.14 o
   7   4   3     1436.26     1454.31     42.15 o
   8   4   3       68.23       55.33     27.15 o
   9   4   3     3424.78     3421.98     62.87 o
  10   4   3        0.37        0.00     39.49 o
  11   4   3      245.59      154.99     77.31 o
  12   4   3        6.74        4.09     85.34 o
  13   4   3       59.35       31.46     87.78 o
  14   4   3       25.57        2.26     91.19 o
 -15   5   3      156.19      172.71    103.14 o
 -14   5   3      157.35       93.70     95.48 o
 -13   5   3        4.16        1.05     89.29 o
 -12   5   3       95.87       73.97     82.07 o
 -11   5   3      178.34      171.81     67.55 o
 -10   5   3     1011.78      978.85     66.04 o
  -9   5   3      710.86      661.36     47.15 o
  -8   5   3     4110.58     4141.22     59.20 o
  -7   5   3      184.41      173.90     27.11 o
  -6   5   3     6036.93     5931.83     48.38 o
  -5   5   3     1170.78     1157.96     25.03 o
  -3   5   3        0.50        0.00     26.53 o
  -2   5   3      476.16      415.78     24.00 o
  -1   5   3     2817.70     2900.55     42.75 o
   0   5   3    17907.08    17489.66    106.05 o
   1   5   3    13094.65    13648.30    106.58 o
   2   5   3     3442.97     3355.98     57.24 o
   3   5   3     2691.14     2789.41     54.35 o
   4   5   3      648.74      642.61     34.83 o
   5   5   3     4541.81     4539.29     70.12 o
   6   5   3      596.08      567.18     36.48 o
   7   5   3        0.11        1.00     28.58 o
   8   5   3      417.53      395.82     32.95 o
   9   5   3      105.35       47.69     38.69 o
  10   5   3     2729.62     2896.16     82.75 o
  11   5   3       81.10       97.82     69.86 o
  12   5   3       85.44       56.28     87.93 o
  13   5   3      102.95      114.12     89.06 o
  14   5   3      366.13      311.91     96.80 o
 -15   6   3        1.59        0.00    107.26 o
 -14   6   3        3.39        0.00     89.74 o
 -13   6   3      956.76      912.03    105.66 o
 -12   6   3        0.03        0.00     84.43 o
 -11   6   3     2546.71     2461.80    127.43 o
 -10   6   3      355.86      302.14     41.71 o
  -9   6   3      134.01      137.17     38.60 o
  -8   6   3     3774.34     3648.48     97.82 o
  -7   6   3        7.51        6.30     27.40 o
  -6   6   3       97.01       74.72     19.09 o
  -5   6   3     1065.56     1027.47     31.02 o
  -4   6   3       87.69       71.77     21.39 o
  -3   6   3    12285.88    12014.48    111.52 o
  -2   6   3      941.33      964.53     31.58 o
  -1   6   3      145.39      147.96     21.58 o
   0   6   3     2359.69     2595.31     42.30 o
   1   6   3       38.63       38.30     28.64 o
   2   6   3     2068.01     2008.32     50.74 o
   3   6   3      174.31      121.01     28.24 o
   4   6   3      391.67      337.67     33.00 o
   5   6   3    13479.75    13325.26    121.49 o
   6   6   3       20.17       28.23     30.81 o
   7   6   3        2.57       10.97     30.90 o
   8   6   3      502.59      452.31     38.69 o
   9   6   3      810.14      723.53     69.60 o
  10   6   3      425.06      293.78     47.35 o
  11   6   3      261.39      241.05     76.87 o
  12   6   3      138.96      169.79     93.29 o
  13   6   3      790.49      951.40    113.78 o
  14   6   3       69.70       43.18    104.85 o
 -14   7   3      773.10      789.85    116.02 o
 -13   7   3       16.98       21.46     91.72 o
 -12   7   3     1322.19     1451.24    115.50 o
 -11   7   3       81.44       53.62     68.76 o
 -10   7   3      577.75      604.01     51.94 o
  -9   7   3       37.99       17.18     48.23 o
  -8   7   3      504.96      414.14     37.63 o
  -7   7   3      108.38       96.53     31.26 o
  -6   7   3     2410.66     2361.48     51.07 o
  -5   7   3     7363.39     7553.10     87.23 o
  -4   7   3     8553.67     8174.50     77.83 o
  -3   7   3       47.92       35.03     24.05 o
  -2   7   3     4977.22     4664.13     59.74 o
  -1   7   3      675.56      661.34     30.45 o
   0   7   3     1952.71     1910.26     40.53 o
   1   7   3      689.53      695.35     28.62 o
   2   7   3     6346.31     6165.28     86.51 o
   3   7   3     1065.10     1077.63     44.24 o
   4   7   3     2100.71     1992.80     84.44 o
   5   7   3     1436.91     1461.34     78.75 o
   6   7   3     6218.04     6316.29    120.31 o
   7   7   3       14.26        8.98     31.15 o
   8   7   3      557.16      486.95     42.60 o
   9   7   3       89.82       78.13     55.86 o
  10   7   3      134.40       66.41     43.07 o
  11   7   3       50.40       77.38     73.45 o
  12   7   3       22.01        9.48     79.53 o
  13   7   3       11.50       17.77     99.36 o
 -14   8   3        6.28        0.30    101.95 o
 -12   8   3       29.98       31.00     89.14 o
 -11   8   3      157.26      108.85     83.60 o
 -10   8   3      690.38      654.92     72.96 o
  -9   8   3      129.42       94.65     55.80 o
  -8   8   3      672.42      680.72     69.51 o
  -7   8   3     7288.47     7431.03    161.75 o
  -6   8   3      192.19      135.37     30.11 o
  -5   8   3      235.03      176.45     30.34 o
  -4   8   3      139.00      117.07     27.33 o
  -3   8   3     6485.70     6207.82     72.30 o
  -2   8   3       60.73       47.64     25.90 o
  -1   8   3      411.72      400.12     29.62 o
   0   8   3     1996.94     2079.45     43.53 o
   1   8   3    10082.09     9960.73     84.01 o
   2   8   3      486.39      449.08     39.04 o
   3   8   3       49.30       44.02     32.25 o
   4   8   3      438.77      370.26     38.17 o
   5   8   3       28.36       21.86     47.61 o
   6   8   3     1615.14     1715.07     88.43 o
   7   8   3       59.73       24.40     53.60 o
   8   8   3      539.11      471.53     65.95 o
   9   8   3     1015.78      926.35     81.55 o
  10   8   3       38.77       24.85     48.38 o
  11   8   3        9.53        0.00     85.40 o
  12   8   3       54.84       71.64     96.28 o
  13   8   3      135.08      172.09    106.86 o
 -14   9   3      373.47      291.47    108.93 o
 -13   9   3       62.27       80.84     89.59 o
 -12   9   3       13.01       24.10     91.68 o
 -11   9   3      203.89      160.56     52.87 o
 -10   9   3      664.29      674.20     76.84 o
  -9   9   3     1107.46     1097.72     87.36 o
  -8   9   3     6958.55     7538.07    174.40 o
  -7   9   3       35.38        0.00     59.86 o
  -6   9   3       32.22       38.73     32.40 o
  -5   9   3      112.86       82.55     31.77 o
  -4   9   3      462.43      393.63     32.21 o
  -3   9   3     2102.65     2170.37     51.04 o
  -2   9   3      125.91      109.34     27.82 o
  -1   9   3      832.98      908.33     37.71 o
   0   9   3     9164.67     9102.51    178.45 o
   1   9   3      427.27      431.06     31.61 o
   2   9   3     2794.97     2922.93     78.55 o
   3   9   3       75.07       61.00     36.51 o
   4   9   3     2456.69     2523.42     69.02 o
   5   9   3     1343.43     1324.83     81.64 o
   6   9   3        0.51        0.00     52.95 o
   7   9   3        2.65        0.00     56.24 o
   8   9   3     6159.97     6403.78    166.10 o
   9   9   3      436.41      372.64     72.39 o
  10   9   3      700.04      634.75     80.75 o
  11   9   3      164.96      136.74     94.50 o
  12   9   3       34.25       59.45    100.38 o
  13   9   3       17.37       21.63    105.42 o
 -13  10   3      186.49      203.10    108.27 o
 -12  10   3       96.63       94.02     98.56 o
 -11  10   3       37.74       16.59     66.17 o
 -10  10   3       13.80       10.44     64.61 o
  -9  10   3       57.78       11.42     63.99 o
  -8  10   3      199.42      185.16     62.75 o
  -7  10   3     1207.80     1216.54     91.66 o
  -6  10   3      282.84      258.73     38.13 o
  -5  10   3     2357.03     2302.39     66.35 o
  -4  10   3      112.94      120.29     35.04 o
  -3  10   3     1207.34     1148.16     44.14 o
  -2  10   3       83.38       72.86     30.41 o
  -1  10   3       11.46        0.00     23.96 o
   0  10   3        0.67       10.52     26.43 o
   1  10   3     3770.53     3840.46     61.66 o
   2  10   3     2757.16     2617.89     51.55 o
   3  10   3      274.91      272.67     30.26 o
   4  10   3      515.83      403.39     42.65 o
   5  10   3       87.86      101.87     59.14 o
   6  10   3       50.41       35.02     55.34 o
   7  10   3      141.40      102.97     65.89 o
   8  10   3      298.59      170.51     68.10 o
   9  10   3     1406.26     1407.42     99.76 o
  10  10   3      825.37      608.98     85.96 o
  11  10   3      175.47      153.16     60.55 o
  12  10   3      281.18      225.50    103.47 o
 -13  11   3       18.31       22.70     98.93 o
 -12  11   3      822.09      865.92    112.06 o
 -11  11   3        3.41        9.64     72.90 o
 -10  11   3      174.35      108.31     73.35 o
  -9  11   3      351.83      322.15     78.16 o
  -8  11   3      182.35      113.66     61.27 o
  -7  11   3      146.34      122.45     68.22 o
  -6  11   3      571.07      636.49     49.08 o
  -5  11   3        7.09        0.00     37.74 o
  -4  11   3     4944.52     5060.85    150.66 o
  -3  11   3      298.04      280.40     35.64 o
  -2  11   3     2126.67     2154.29     74.62 o
  -1  11   3      267.93      255.25     33.52 o
   0  11   3        3.46        1.67     26.34 o
   1  11   3      511.31      528.16     31.83 o
   2  11   3       25.40       40.71     39.67 o
   3  11   3       12.85       18.68     36.41 o
   4  11   3     4311.10     4524.13     97.63 o
   5  11   3      417.37      389.19     72.23 o
   6  11   3     1712.59     1871.24    109.31 o
   7  11   3     1398.18     1299.18     96.99 o
   8  11   3      128.27       98.31     65.73 o
   9  11   3        1.90        3.16     51.48 o
  10  11   3        0.45        0.00     52.30 o
  11  11   3        0.55        0.00     78.24 o
  12  11   3     1320.19     1574.01    139.57 o
 -12  12   3        0.42        0.00    103.81 o
 -11  12   3      613.55      572.30     92.53 o
 -10  12   3      248.01      225.30     84.71 o
  -9  12   3      145.28      166.29     75.47 o
  -8  12   3      603.06      671.57     84.09 o
  -7  12   3        0.75        0.00     61.70 o
  -6  12   3      209.80      297.40     66.77 o
  -5  12   3     1457.54     1524.38     66.29 o
  -4  12   3       11.77       13.75     40.67 o
  -3  12   3     2568.61     2615.66     80.91 o
  -2  12   3      460.30      451.86     39.69 o
  -1  12   3       39.40       18.80     30.52 o
   0  12   3      119.98       86.56     28.86 o
   1  12   3        1.28        1.50     31.78 o
   2  12   3     1052.05      991.62     48.86 o
   3  12   3       11.58        0.00     33.39 o
   4  12   3      456.81      383.80     42.64 o
   5  12   3      902.26      901.86     50.45 o
   6  12   3      120.37       78.88     50.58 o
   7  12   3        0.20        0.00     47.79 o
   8  12   3     1255.16     1327.16     77.45 o
   9  12   3      193.85      161.05     58.03 o
  10  12   3       64.85       32.63     85.08 o
  11  12   3        0.53        1.83     82.28 o
 -11  13   3      361.10      317.61     89.23 o
 -10  13   3      169.04       92.08     80.44 o
  -9  13   3        9.59       19.01     72.26 o
  -8  13   3      555.48      577.85     94.39 o
  -7  13   3        6.99        4.54     67.76 o
  -6  13   3     2286.22     2268.68    126.66 o
  -5  13   3        3.35        0.00     43.23 o
  -4  13   3      471.45      450.68     52.69 o
  -3  13   3       42.09       20.88     42.93 o
  -2  13   3      125.91      123.50     46.77 o
  -1  13   3        0.75        0.00     46.88 o
   0  13   3      672.16      661.03     58.20 o
   1  13   3       41.74       36.03     47.79 o
   2  13   3     3811.79     4013.98     84.07 o
   3  13   3       62.90       76.34     36.73 o
   4  13   3      312.83      240.08     42.39 o
   5  13   3      279.55      218.39     42.36 o
   6  13   3      361.49      239.53     57.27 o
   7  13   3      101.32       70.23     53.87 o
   8  13   3      462.35      452.98     63.55 o
   9  13   3       17.14        3.15     57.71 o
  10  13   3     2021.35     2362.81    149.66 o
 -10  14   3      293.87      302.56     88.04 o
  -9  14   3     2199.37     2292.57    141.88 o
  -8  14   3       76.27        0.20     80.58 o
  -7  14   3      643.62      549.02     99.45 o
  -6  14   3        5.71       15.91     77.24 o
  -5  14   3      115.86       70.57     45.60 o
  -4  14   3      253.55      240.49     50.36 o
  -3  14   3       11.44       32.16     42.59 o
  -2  14   3      540.78      490.50     59.25 o
  -1  14   3     3615.58     3626.74    102.60 o
   0  14   3      181.81      123.40     50.47 o
   1  14   3     1483.66     1497.77     74.46 o
   2  14   3       73.45       76.83     50.64 o
   3  14   3        3.09        5.79     40.57 o
   4  14   3     1047.79     1047.35     57.39 o
   5  14   3      503.83      465.10     47.10 o
   6  14   3       25.34        0.42     53.97 o
   7  14   3      946.75      955.02     78.02 o
   8  14   3        3.45        6.60     59.92 o
   9  14   3      397.12      350.17     69.37 o
  -9  15   3       78.79       33.64     92.80 o
  -8  15   3       60.28       53.67     78.72 o
  -7  15   3        4.97        2.74     74.61 o
  -6  15   3       74.51       51.55     70.42 o
  -5  15   3      636.20      559.17     68.21 o
  -4  15   3     2120.91     2458.92     95.13 o
  -3  15   3      279.30      221.52     55.43 o
  -2  15   3      177.39      164.88     53.08 o
  -1  15   3        2.36       19.99     50.09 o
   0  15   3       22.10        0.00     46.78 o
   1  15   3       29.84       20.83     53.72 o
   2  15   3        4.60        5.53     49.31 o
   3  15   3      809.40      826.26     67.52 o
   4  15   3     1586.81     1609.63     83.15 o
   5  15   3       17.60       16.23     53.99 o
   6  15   3      536.10      461.41     73.03 o
   7  15   3       36.05       60.63     59.46 o
   8  15   3       25.99       30.30     63.59 o
  -8  16   3        7.73       20.44     95.52 o
  -7  16   3       14.67       14.48     92.63 o
  -6  16   3       36.93       32.47     91.50 o
  -5  16   3      892.52      939.91    105.47 o
  -4  16   3      171.94      159.92     59.44 o
  -3  16   3     1590.03     1595.58     85.34 o
  -2  16   3       21.45       18.76     53.03 o
  -1  16   3      781.73      832.87     69.60 o
   0  16   3      152.69      155.91     54.46 o
   1  16   3      133.02      104.69     57.71 o
   2  16   3        0.92        0.00     57.15 o
   3  16   3      666.50      546.67     69.50 o
   4  16   3       40.61       20.63     54.95 o
   5  16   3      905.37      924.61    119.81 o
   6  16   3      132.15      165.37     97.36 o
   7  16   3      372.38      330.32     94.99 o
  -7  17   3        8.61       28.06     84.94 o
  -6  17   3      106.12      109.48     85.43 o
  -5  17   3      180.92      161.20     98.61 o
  -4  17   3       67.63       54.45     58.23 o
  -3  17   3      221.97      228.31     63.23 o
  -2  17   3        3.86        0.00     57.88 o
  -1  17   3       11.47       13.25     61.17 o
   0  17   3     1395.75     1644.18     92.32 o
   1  17   3       44.18       53.42     58.97 o
   2  17   3      173.96      160.55     64.72 o
   3  17   3        0.17       11.66     58.98 o
   4  17   3       63.62       67.36     60.89 o
   5  17   3      118.63       59.77     84.00 o
   6  17   3      214.00      237.01     95.46 o
  -5  18   3      500.82      390.13    100.12 o
  -4  18   3      184.87      191.35     97.51 o
  -3  18   3      479.90      491.94     75.86 o
  -2  18   3       14.99       14.55     57.27 o
  -1  18   3      194.74      174.84     67.38 o
   0  18   3      136.09       63.90     65.31 o
   1  18   3     1502.68     1695.65     95.55 o
   2  18   3      124.18       66.92     62.91 o
   3  18   3      132.03      103.70     63.06 o
   4  18   3        0.31        0.00     65.96 o
 -16   0   4      558.78      516.14    119.75 o
 -14   0   4       10.32        0.00     88.18 o
 -12   0   4      237.69      202.86     85.25 o
 -10   0   4     3597.07     3468.65    126.90 o
  -8   0   4    14950.86    14497.52    208.93 o
  -6   0   4     8151.31     8165.02    132.70 o
  -4   0   4     6275.17     6655.40     69.95 o
  -2   0   4      300.14      316.79     16.71 o
   0   0   4     2910.26     2801.17     53.63 o
   2   0   4    18666.87    18695.16    119.27 o
   4   0   4     1532.16     1696.54     60.30 o
   6   0   4      404.31      491.31     57.15 o
   8   0   4     2231.20     2425.89    103.82 o
  10   0   4       22.56       29.15     67.32 o
  12   0   4       17.23        0.00     74.61 o
  14   0   4      315.72      271.48     97.36 o
 -16   1   4        0.66        0.00     76.94 o
 -15   1   4        9.21        0.00     66.51 o
 -14   1   4       13.45        0.00     60.78 o
 -13   1   4      168.04      102.75     56.72 o
 -12   1   4     1006.16     1000.13    173.46 o
 -11   1   4     1680.94     1833.09     77.53 o
 -10   1   4      533.94      526.42     53.44 o
  -9   1   4     7339.54     7409.85    116.81 o
  -8   1   4       31.28       21.64     18.30 o
  -7   1   4     4870.61     5006.72    124.22 o
  -6   1   4     3643.17     3869.52     88.35 o
  -4   1   4      567.13      592.97     18.19 o
  -3   1   4     8306.57     8373.46     63.52 o
  -2   1   4    18896.78    19530.81    150.30 o
  -1   1   4    24194.05    24401.49    137.69 o
   0   1   4     2447.66     2713.87     58.19 o
   1   1   4     3795.58     4016.24     70.53 o
   2   1   4       38.07       25.73     22.47 o
   3   1   4     7512.50     7901.53     69.42 o
   4   1   4       49.12       38.98     25.10 o
   5   1   4     5447.12     5585.65     75.68 o
   6   1   4       54.08       53.10     33.03 o
   7   1   4      124.49      136.57     37.70 o
   8   1   4     2142.31     2056.06     67.76 o
   9   1   4      262.13      286.04     47.18 o
  10   1   4      155.06      119.65     47.77 o
  11   1   4      972.20      954.37     51.51 o
  12   1   4     1204.00     1193.22    128.60 o
  13   1   4      168.23      180.86     66.08 o
  14   1   4       27.92       35.56     67.40 o
 -15   2   4       75.80       71.24     63.54 o
 -14   2   4      655.34      735.97     79.97 o
 -13   2   4        6.88        5.03     52.23 o
 -12   2   4     3871.51     4039.44    112.87 o
 -11   2   4     1014.55     1004.35     67.59 o
 -10   2   4      854.94      888.99     62.74 o
  -9   2   4      249.99      203.92     25.56 o
  -8   2   4       13.48        5.62     20.93 o
  -7   2   4      347.72      344.33     13.25 o
  -6   2   4      254.93      211.10     23.82 o
  -5   2   4     1485.96     1582.25     29.84 o
  -4   2   4     9582.24     9149.57     64.69 o
  -3   2   4     5846.78     6042.09     62.81 o
  -2   2   4    18722.50    18868.16    151.92 o
  -1   2   4     8470.15     8061.41     93.51 o
   0   2   4      909.80      909.27     48.21 o
   1   2   4     5909.69     5938.98     89.67 o
   2   2   4      743.91      765.11     50.48 o
   3   2   4     1750.56     1669.90     39.78 o
   4   2   4    14252.82    14316.96    245.67 o
   5   2   4       62.07       99.83     23.60 o
   6   2   4     8503.85     8658.91     82.28 o
   7   2   4      347.96      339.31     31.79 o
   8   2   4       30.65       34.63     31.54 o
   9   2   4      300.40      263.82     36.88 o
  10   2   4      339.24      298.61     40.03 o
  11   2   4        1.31        0.00     53.37 o
  12   2   4      377.39      383.71     61.05 o
  13   2   4       90.26       97.70     61.32 o
  14   2   4      706.66      745.83     88.13 o
 -15   3   4      120.77       83.34     87.03 o
 -14   3   4       58.66       17.37     60.48 o
 -13   3   4     3002.04     3012.97    105.68 o
 -12   3   4     1278.30     1276.67     72.60 o
 -11   3   4     1202.81     1161.09     70.03 o
 -10   3   4      533.95      467.21     55.24 o
  -9   3   4      224.73      240.39     28.76 o
  -8   3   4      197.38      194.53     27.29 o
  -7   3   4        2.43        2.53     21.89 o
  -6   3   4     1638.67     1610.75     34.48 o
  -5   3   4     5212.38     4757.89    120.69 o
  -2   3   4     8159.32     8091.09     59.24 o
  -1   3   4    14296.30    14346.21    192.15 o
   0   3   4     3717.13     3871.45     44.26 o
   1   3   4     1123.39      970.26     52.19 o
   2   3   4      915.93      968.95     49.47 o
   3   3   4     3026.13     2956.79     73.78 o
   4   3   4      406.18      477.25     43.99 o
   5   3   4     9830.50     9981.70    162.10 o
   6   3   4      745.74      781.36     39.23 o
   7   3   4      878.47      862.40     38.62 o
   8   3   4      180.63      188.87     33.57 o
   9   3   4     1716.52     1701.97     52.93 o
  10   3   4      708.67      813.25     47.61 o
  11   3   4      205.20      178.25     53.64 o
  12   3   4       92.78      122.21     57.31 o
  13   3   4      377.88      257.15     97.61 o
  14   3   4      402.39      302.27    109.89 o
 -15   4   4        1.77       28.27    102.60 o
 -14   4   4      360.49      392.83    105.79 o
 -13   4   4       18.17        5.39     86.00 o
 -12   4   4       86.66       33.90     81.28 o
 -11   4   4       10.28        0.00     77.24 o
 -10   4   4      473.54      486.13     76.38 o
  -9   4   4        0.40        0.00     32.89 o
  -8   4   4     5291.03     5326.53     84.39 o
  -7   4   4      378.41      381.95     35.65 o
  -6   4   4     2876.81     2654.43    105.66 o
  -5   4   4       66.61       68.49     14.85 o
  -4   4   4      873.44     1061.91     39.80 o
  -3   4   4       11.35        3.84      8.60 o
  -2   4   4     6451.78     6678.23     58.85 o
  -1   4   4     8765.33     8890.40    126.76 o
   0   4   4     2050.59     1858.12     43.16 o
   1   4   4     1734.50     1746.81     42.94 o
   2   4   4     5958.17     5555.69     69.92 o
   3   4   4     1911.17     1764.21     44.90 o
   4   4   4       88.37      136.39     27.44 o
   5   4   4        5.37       21.37     37.72 o
   6   4   4       90.67      104.47     42.18 o
   7   4   4      142.03      132.86     28.66 o
   8   4   4      967.59      993.18     41.50 o
   9   4   4      627.09      532.69     37.45 o
  10   4   4     6371.93     6422.48    115.85 o
  11   4   4        0.19        0.00     67.56 o
  12   4   4       22.05        0.00     83.97 o
  13   4   4        0.10        0.00     93.46 o
  14   4   4      488.34      481.18    116.64 o
 -15   5   4      987.69     1101.28    132.86 o
 -14   5   4      216.15      305.28    102.14 o
 -13   5   4      136.60      146.51     88.77 o
 -12   5   4        5.20       14.71     82.75 o
 -11   5   4      909.06      947.14     93.47 o
 -10   5   4        5.54        1.43     36.41 o
  -9   5   4      147.15      100.54     35.39 o
  -8   5   4       85.98       76.54     35.81 o
  -7   5   4     9986.48    10047.19    150.53 o
  -6   5   4     1018.69      971.14     25.37 o
  -5   5   4     2982.62     2969.83     41.45 o
  -4   5   4     1986.31     2205.76     53.93 o
  -3   5   4      590.43      619.47     26.99 o
  -2   5   4     5927.75     6198.11     61.07 o
  -1   5   4      358.07      369.74     29.95 o
   0   5   4     6572.51     6993.88     80.42 o
   1   5   4    40689.95    39362.55    183.81 o
   2   5   4       68.07       94.72     26.52 o
   3   5   4      580.37      604.98     34.37 o
   4   5   4      109.67      110.56     28.28 o
   5   5   4       64.09       52.56     28.85 o
   6   5   4      476.71      431.48     36.75 o
   7   5   4      408.50      377.75     37.17 o
   8   5   4       20.42       25.53     30.31 o
   9   5   4     5280.79     5369.13     80.39 o
  10   5   4      282.16      224.43     45.88 o
  11   5   4      190.39      161.38     81.33 o
  12   5   4      156.31      205.12     86.55 o
  13   5   4        1.72        0.00     94.60 o
  14   5   4       29.31       71.02     94.30 o
 -15   6   4       15.15       28.20    104.48 o
 -14   6   4      133.96      124.97     91.27 o
 -13   6   4      240.48      187.22     83.30 o
 -12   6   4     1464.29     1603.66    122.36 o
 -11   6   4       53.47       59.14     63.53 o
 -10   6   4     2131.22     2040.67     69.50 o
  -9   6   4      341.63      262.65     40.83 o
  -8   6   4     1090.58     1045.71     67.80 o
  -7   6   4      613.06      518.91     56.33 o
  -6   6   4     5165.36     5283.73     57.45 o
  -5   6   4     2621.09     2670.84     44.31 o
  -4   6   4    10722.94    10338.60    169.21 o
  -3   6   4      865.14      813.80     31.71 o
  -2   6   4     2274.69     2333.05     55.00 o
  -1   6   4     1050.08     1015.25     32.91 o
   0   6   4      221.93      169.12     23.36 o
   1   6   4        8.94       17.98     28.37 o
   2   6   4        7.79       35.81     24.46 o
   3   6   4      125.93       99.67     29.23 o
   4   6   4     1439.52     1326.06     47.18 o
   5   6   4       42.74       20.90     31.51 o
   6   6   4     1193.40     1120.59     50.86 o
   7   6   4      169.88      134.91     33.83 o
   8   6   4      228.29      185.66     36.28 o
   9   6   4      371.45      298.73     48.86 o
  10   6   4      533.94      473.23     53.23 o
  11   6   4      287.39      251.41     86.03 o
  12   6   4      639.35      585.36    103.96 o
  13   6   4        6.87       28.17     86.04 o
 -14   7   4       18.60       33.60     93.86 o
 -13   7   4     1276.07     1436.57    130.32 o
 -12   7   4      350.28      342.77     83.31 o
 -11   7   4     1013.70     1007.29    101.13 o
 -10   7   4       17.00        0.00     42.46 o
  -9   7   4      408.26      361.86     57.80 o
  -8   7   4      195.46      175.48     50.80 o
  -7   7   4      257.76      223.59     54.84 o
  -6   7   4      112.12       98.98     26.21 o
  -5   7   4     7300.39     7454.11     75.42 o
  -4   7   4       62.08       56.86     22.86 o
  -3   7   4    21017.10    21045.09    154.88 o
  -2   7   4        4.71        4.51     22.24 o
  -1   7   4     1993.24     1968.67     43.19 o
   0   7   4     3862.06     3658.11     74.81 o
   1   7   4        3.52        0.00     30.23 o
   2   7   4     3475.13     3535.15     69.97 o
   3   7   4      314.04      289.21     48.27 o
   4   7   4       95.41       81.31     46.82 o
   5   7   4     1334.79     1340.43     51.09 o
   6   7   4       91.30       81.29     35.03 o
   7   7   4      174.34      198.13     37.69 o
   8   7   4      117.45      114.73     37.11 o
   9   7   4      329.87      252.82     49.53 o
  10   7   4       51.67       48.76     46.54 o
  11   7   4      306.95      224.13     79.71 o
  12   7   4      121.65       75.30     89.39 o
  13   7   4      894.78     1017.62    126.65 o
 -14   8   4        2.42       34.94    102.20 o
 -13   8   4      213.09      202.16     91.77 o
 -12   8   4        6.73       48.43     90.42 o
 -11   8   4      206.85      162.04     83.07 o
 -10   8   4        0.25       15.64     55.47 o
  -9   8   4      869.16      828.75     73.85 o
  -8   8   4     7890.60     7929.75    167.92 o
  -7   8   4      156.62      189.02     55.14 o
  -6   8   4      605.43      575.58     36.81 o
  -5   8   4     1316.86     1245.81     40.33 o
  -4   8   4     1525.59     1475.83     42.49 o
  -3   8   4     3893.99     3857.96     80.27 o
  -2   8   4     5326.33     5253.42     68.79 o
  -1   8   4      624.29      619.03     32.43 o
   0   8   4    11113.78    11077.93    141.29 o
   1   8   4      490.12      422.02     29.31 o
   2   8   4      361.81      345.86     36.97 o
   3   8   4        0.54       11.96     34.20 o
   4   8   4      128.27      123.79     50.89 o
   5   8   4       66.80       31.62     55.04 o
   6   8   4       20.37        7.77     50.33 o
   7   8   4      493.26      484.35     66.56 o
   8   8   4      716.48      622.94     73.31 o
   9   8   4      151.74      165.09     64.45 o
  10   8   4      144.73       93.72     49.65 o
  11   8   4       16.65        0.00     89.71 o
  12   8   4       47.15       17.41     94.76 o
  13   8   4      129.14      122.21     96.48 o
 -14   9   4        2.05       31.23    104.32 o
 -13   9   4       37.10       29.55     89.18 o
 -12   9   4       65.39       54.15     92.70 o
 -11   9   4       61.06       23.28     49.45 o
 -10   9   4      422.28      428.24     71.45 o
  -9   9   4     5372.34     5520.21    155.22 o
  -8   9   4       21.03        0.00     60.22 o
  -7   9   4     5181.79     5345.92    147.75 o
  -6   9   4       17.24        0.00     31.29 o
  -5   9   4       32.79       31.34     28.41 o
  -4   9   4      616.03      585.68     36.08 o
  -3   9   4     1090.43     1066.89     39.98 o
  -2   9   4      815.28      826.21     39.26 o
  -1   9   4     9027.12     9062.83    103.23 o
   0   9   4      172.13      143.17     29.43 o
   1   9   4     2744.85     2776.45     62.92 o
   2   9   4     1123.74     1132.97     38.11 o
   3   9   4     1163.35     1183.44     54.14 o
   4   9   4        8.54       19.98     52.07 o
   5   9   4      289.76      228.30     56.53 o
   6   9   4      846.37      802.49     77.38 o
   7   9   4     1231.81     1294.58     88.22 o
   8   9   4        2.72        0.00     58.52 o
   9   9   4     2126.06     2346.53    116.25 o
  10   9   4       24.76        6.89     66.74 o
  11   9   4      984.57      938.89    114.87 o
  12   9   4        3.69       13.38     96.55 o
 -13  10   4        5.98       57.70    103.02 o
 -12  10   4      434.19      458.17    109.57 o
 -11  10   4       29.19       24.47     65.13 o
 -10  10   4        4.06        0.00     60.27 o
  -9  10   4       20.03        7.29     57.29 o
  -8  10   4      217.44      178.04     66.03 o
  -7  10   4       35.39       33.15     56.37 o
  -6  10   4      168.47      118.02     38.70 o
  -5  10   4       49.95       35.93     33.37 o
  -4  10   4      763.34      728.46     38.58 o
  -3  10   4       16.52        4.37     29.74 o
  -2  10   4     3146.35     3159.54     53.43 o
  -1  10   4      255.89      259.01     31.93 o
   0  10   4     3628.51     3623.23     63.42 o
   1  10   4     4510.85     4487.61     68.18 o
   2  10   4      487.18      514.74     34.64 o
   3  10   4       28.44       24.65     28.40 o
   4  10   4       72.79       67.17     36.69 o
   5  10   4      241.77      173.85     60.04 o
   6  10   4      764.12      761.50     78.31 o
   7  10   4        1.63       30.81     60.20 o
   8  10   4      772.69      764.48     84.41 o
   9  10   4       95.79       51.78     70.55 o
  10  10   4        1.36       17.82     72.87 o
  11  10   4        1.39       10.80     96.88 o
  12  10   4        9.30        8.64    103.71 o
 -13  11   4      647.19      608.69    117.54 o
 -12  11   4      543.30      444.33     97.98 o
 -11  11   4     1214.23     1215.84    103.56 o
 -10  11   4      201.62      174.52     74.01 o
  -9  11   4      300.96      161.53     69.56 o
  -8  11   4       32.44       67.14     63.14 o
  -7  11   4        1.07       27.37     55.91 o
  -6  11   4        6.63        0.00     37.18 o
  -5  11   4     1553.16     1533.47     62.15 o
  -4  11   4      934.75      907.50     53.02 o
  -3  11   4     3484.59     3653.06     69.23 o
  -2  11   4      500.80      491.76     37.29 o
  -1  11   4      107.89      108.78     28.03 o
   0  11   4        7.69       14.38     30.49 o
   1  11   4        3.42        5.38     30.13 o
   2  11   4       40.44       31.17     27.98 o
   3  11   4      706.11      650.14     50.01 o
   4  11   4     1141.07     1229.28     62.29 o
   5  11   4     1579.90     1668.83    106.78 o
   6  11   4        1.28       16.13     65.52 o
   7  11   4      866.55      958.51     94.18 o
   8  11   4      131.76      116.10     71.97 o
   9  11   4       19.93       29.16     69.95 o
  10  11   4        2.61       23.47     75.72 o
  11  11   4       15.45       20.56     61.53 o
 -12  12   4      586.49      556.04    118.61 o
 -11  12   4       73.02      108.47     79.79 o
 -10  12   4       19.66        0.00     77.08 o
  -9  12   4        5.21       39.08     71.76 o
  -8  12   4       39.23       40.36     65.89 o
  -7  12   4       25.58       23.98     58.50 o
  -6  12   4      219.81      194.28     70.45 o
  -5  12   4       57.96       31.11     40.52 o
  -4  12   4     1888.76     1907.02     71.69 o
  -3  12   4      131.52       75.90     32.57 o
  -2  12   4      101.68      121.46     33.25 o
  -1  12   4      977.02      968.16     44.01 o
   0  12   4       22.58        4.45     26.42 o
   1  12   4        3.98        8.02     41.21 o
   2  12   4        3.52        2.62     41.85 o
   3  12   4       21.18       12.55     44.08 o
   4  12   4     3498.47     3698.71    140.42 o
   5  12   4        0.40        0.00     67.70 o
   6  12   4     1188.13     1145.26     96.65 o
   7  12   4      767.35      683.87     87.72 o
   8  12   4      333.93      295.10     80.97 o
   9  12   4      136.42      110.47     58.70 o
  10  12   4      508.68      443.33     66.84 o
  11  12   4      291.78      302.60     94.87 o
 -11  13   4        1.17        0.00     84.93 o
 -10  13   4       62.01       51.67     84.00 o
  -9  13   4      464.89      447.99     90.73 o
  -8  13   4      124.12       97.08     77.17 o
  -7  13   4     2016.02     2240.66    125.13 o
  -6  13   4        1.07       16.34     74.48 o
  -5  13   4      733.62      636.20     54.72 o
  -4  13   4       62.34       33.75     42.75 o
  -3  13   4       36.59       53.19     41.80 o
  -2  13   4      167.93      196.15     35.98 o
  -1  13   4       12.94        6.66     45.90 o
   0  13   4       43.12       37.19     47.14 o
   1  13   4     2507.91     2641.87     71.83 o
   2  13   4      341.58      314.03     42.67 o
   3  13   4       52.34       29.63     39.72 o
   4  13   4       44.64       17.86     36.23 o
   5  13   4        0.03       17.26     46.19 o
   6  13   4       58.24       38.66     55.32 o
   7  13   4       24.21        0.00     50.16 o
   8  13   4      652.85      622.61     68.68 o
   9  13   4     1379.22     1470.16     87.79 o
  10  13   4        0.05        0.00     91.82 o
 -10  14   4      200.59      144.21     89.97 o
  -9  14   4        4.79        6.92     78.36 o
  -8  14   4      682.29      647.99    100.71 o
  -7  14   4        2.68        0.00     80.77 o
  -6  14   4      971.61     1014.61    107.74 o
  -5  14   4      530.78      450.20     53.09 o
  -4  14   4     1064.86     1076.19     65.71 o
  -3  14   4       16.70        8.14     45.58 o
  -2  14   4     1166.71     1034.82     69.01 o
  -1  14   4        8.63        0.00     46.30 o
   0  14   4     1488.46     1417.21     71.92 o
   1  14   4        5.91       11.71     48.47 o
   2  14   4     1942.60     2077.70     94.64 o
   3  14   4     1129.97     1178.87     59.09 o
   4  14   4        0.55        1.77     39.57 o
   5  14   4       47.18       14.56     52.30 o
   6  14   4      416.24      281.55     60.73 o
   7  14   4       11.73        6.69     59.62 o
   8  14   4      115.67       80.68     59.18 o
   9  14   4        0.32        6.84     64.42 o
  -9  15   4       24.85       57.26     81.35 o
  -8  15   4       11.12        7.20     88.02 o
  -7  15   4        7.96       47.54     87.90 o
  -6  15   4      647.12      614.80     98.16 o
  -5  15   4     1249.92     1185.59     74.38 o
  -4  15   4       11.78        0.00     49.93 o
  -3  15   4     1863.81     1826.41     84.77 o
  -2  15   4       21.28        0.00     49.44 o
  -1  15   4        5.65       32.78     52.41 o
   0  15   4      153.08      138.27     51.78 o
   1  15   4      958.37      974.08     70.79 o
   2  15   4      906.76      927.79     72.72 o
   3  15   4      383.85      406.81     48.83 o
   4  15   4      136.94      111.93     46.35 o
   5  15   4     1132.55     1141.16     82.40 o
   6  15   4      231.91      197.95     65.03 o
   7  15   4       56.13       38.50     60.42 o
   8  15   4       80.63       32.14     65.53 o
  -8  16   4       64.36      121.75     86.53 o
  -7  16   4       58.86       23.75     79.85 o
  -6  16   4       47.13       35.31     78.67 o
  -5  16   4      183.94      155.23     95.84 o
  -4  16   4     2003.74     2109.18     94.51 o
  -3  16   4      425.61      378.79     63.80 o
  -2  16   4     1016.40      935.93     70.36 o
  -1  16   4       46.70       21.76     55.21 o
   0  16   4       62.33       47.13     51.69 o
   1  16   4       12.88       26.51     57.40 o
   2  16   4       54.11       53.50     53.75 o
   3  16   4      186.49      214.27     63.23 o
   4  16   4      976.65      890.16     75.77 o
   5  16   4      165.61       70.53     96.07 o
   6  16   4     1204.60     1255.20    129.83 o
   7  16   4       14.73       32.37     65.48 o
  -7  17   4      609.01      577.65    112.68 o
  -6  17   4        6.00       30.43     99.31 o
  -5  17   4        8.20        3.37     79.03 o
  -4  17   4       85.41       92.05     60.62 o
  -3  17   4       70.48       81.28     57.49 o
  -2  17   4        2.70        7.84     59.83 o
  -1  17   4      494.05      400.69     63.44 o
   0  17   4       11.14        5.15     55.33 o
   1  17   4      702.94      673.37     75.29 o
   2  17   4        4.10       10.71     60.17 o
   3  17   4        1.51        0.00     60.84 o
   4  17   4      146.36      160.32     63.44 o
   5  17   4       74.90       77.34     86.17 o
  -5  18   4      128.04      127.22    104.20 o
  -4  18   4      246.82      228.28     95.57 o
  -3  18   4        8.78        7.41     62.09 o
  -2  18   4      124.96      107.92     67.06 o
  -1  18   4      164.90      110.99     64.29 o
   0  18   4      894.37      832.76    109.48 o
   1  18   4       13.77       23.59     63.15 o
   2  18   4      917.98     1055.77     83.04 o
   3  18   4       85.61       91.84     62.01 o
 -15   0   5     1702.09     1947.27    149.39 o
 -13   0   5      170.36      151.99     89.98 o
 -11   0   5      966.94      999.72     85.77 o
  -9   0   5    10688.38    10428.60    191.29 o
  -7   0   5     3766.30     3471.22    101.70 o
  -5   0   5     1338.83     1224.61     41.94 o
  -3   0   5    14629.54    15354.27     68.47 o
  -1   0   5    12752.51    12803.62    107.25 o
   1   0   5      216.03      181.40     17.69 o
   3   0   5    11751.37    12117.54    117.73 o
   5   0   5      480.48      487.78     47.66 o
   7   0   5       46.20       62.18     54.03 o
   9   0   5     2190.29     2276.89    107.83 o
  11   0   5      560.25      667.47     89.13 o
  13   0   5       92.44      116.71     82.69 o
 -16   1   5       33.68       27.83     77.94 o
 -15   1   5       30.59       82.63     68.19 o
 -14   1   5       30.29       53.47     55.33 o
 -13   1   5      227.90      171.20     58.13 o
 -12   1   5      367.15      437.82     73.82 o
 -11   1   5       22.92        3.25     52.59 o
 -10   1   5      823.75      796.97     61.25 o
  -9   1   5      295.53      290.77     50.20 o
  -8   1   5     1410.43     1376.22     33.12 o
  -7   1   5       16.68        1.46     17.93 o
  -6   1   5    12438.51    12457.35     82.64 o
  -5   1   5     3106.75     3146.37     40.26 o
  -4   1   5     3845.61     3704.71     29.93 o
  -3   1   5    17924.57    18758.02     74.29 o
  -2   1   5       14.12       26.26     15.63 o
  -1   1   5      318.77      386.03     39.52 o
   0   1   5     3559.39     3460.00     71.97 o
   1   1   5     5014.00     5206.41     86.37 o
   2   1   5    17194.54    17570.12    192.65 o
   3   1   5     3935.02     4148.72     55.53 o
   4   1   5    11738.11    12408.87     97.40 o
   5   1   5     1194.06     1237.58     43.04 o
   6   1   5        5.11       21.91     32.86 o
   7   1   5      936.61      914.86     49.81 o
   8   1   5       29.48       21.75     39.74 o
   9   1   5        2.17        3.38     42.83 o
  10   1   5     3326.78     3225.37     97.23 o
  11   1   5      674.68      630.64     47.86 o
  12   1   5      171.41       85.49     54.95 o
  13   1   5      381.75      251.14     67.99 o
  14   1   5       84.26       73.43     71.17 o
 -16   2   5      281.98      270.12     84.16 o
 -15   2   5      100.10       72.11     61.04 o
 -14   2   5       36.02       42.01     65.89 o
 -13   2   5     2765.31     2824.34    103.18 o
 -12   2   5     1957.89     1983.13     82.21 o
 -11   2   5     5277.09     5508.13    117.39 o
 -10   2   5      784.89      794.93     57.30 o
  -9   2   5      195.35      159.00     27.29 o
  -8   2   5     1777.47     1757.96     41.27 o
  -7   2   5      201.88      156.38     20.95 o
  -6   2   5      527.85      472.43     23.39 o
  -5   2   5     5188.88     5121.49     41.86 o
  -4   2   5       48.94       65.87     11.61 o
  -3   2   5    12495.90    12344.64     98.98 o
  -2   2   5      212.83      285.11     26.25 o
  -1   2   5     4159.42     4273.26     77.84 o
   0   2   5    12447.00    12727.80    128.55 o
   1   2   5       67.12       66.00     45.15 o
   2   2   5     2684.89     2653.24     72.86 o
   3   2   5       93.34       91.97     24.77 o
   4   2   5     3328.64     3214.03     56.40 o
   5   2   5    12105.25    11984.25     95.44 o
   6   2   5     1068.76     1053.22     38.45 o
   7   2   5     3829.22     3927.29     64.20 o
   8   2   5      158.25      148.35     33.74 o
   9   2   5      631.30      567.32     41.21 o
  10   2   5        8.21        0.00     44.09 o
  11   2   5       28.37       12.83     53.47 o
  12   2   5       20.39        0.00     52.52 o
  13   2   5      514.50      542.19     72.66 o
  14   2   5        5.29       10.18     67.12 o
 -15   3   5       35.47       51.02     92.52 o
 -14   3   5      168.76      141.71     64.82 o
 -13   3   5      175.51      157.37     53.05 o
 -12   3   5     1937.23     2059.07     88.72 o
 -11   3   5      600.34      639.73     65.23 o
 -10   3   5      580.67      570.62     57.84 o
  -9   3   5      463.28      445.11     32.78 o
  -8   3   5     1144.40     1176.82     39.23 o
  -7   3   5     1059.13      981.74     31.86 o
  -6   3   5     4333.66     4725.62     58.91 o
  -5   3   5     2060.77     1926.39     35.23 o
  -4   3   5     1062.48      991.89     21.53 o
  -3   3   5     4873.66     4986.82     49.43 o
  -2   3   5    10642.29    10604.53     69.27 o
  -1   3   5     1291.65     1367.38     39.55 o
   0   3   5      234.05      156.73     45.78 o
   1   3   5       42.75       48.80     35.87 o
   2   3   5      109.69       99.52     38.67 o
   3   3   5       68.23      109.60     35.25 o
   4   3   5     4076.85     4073.89     92.83 o
   5   3   5     2562.15     2544.80     82.18 o
   6   3   5    11720.44    12055.25    182.47 o
   7   3   5       21.87        6.42     30.01 o
   8   3   5      660.66      684.82     40.78 o
   9   3   5      388.89      384.88     38.47 o
  10   3   5      360.90      300.78     39.64 o
  11   3   5      349.76      301.11     56.76 o
  12   3   5      109.94       39.46     83.67 o
  13   3   5       72.87       57.98     94.17 o
  14   3   5      888.43      999.23    126.61 o
 -15   4   5      851.12      773.87    124.91 o
 -14   4   5       15.10       19.35     94.72 o
 -13   4   5       33.28       31.18     81.51 o
 -12   4   5       65.40       77.99     73.07 o
 -11   4   5     1489.90     1663.96    108.42 o
 -10   4   5     1317.77     1189.74     97.26 o
  -9   4   5       14.93       22.30     30.60 o
  -8   4   5      158.72      105.31     32.11 o
  -7   4   5     7474.66     7290.50     79.66 o
  -6   4   5     1661.38     1627.94     50.97 o
  -5   4   5     3932.30     3949.72     66.89 o
  -4   4   5      508.41      484.40     17.64 o
  -3   4   5       37.48       65.71     12.96 o
  -2   4   5     5072.49     5368.78     76.16 o
  -1   4   5     7865.91     7998.92     80.77 o
   0   4   5      443.84      419.90     24.01 o
   1   4   5    19002.53    18376.78    140.46 o
   2   4   5     3143.00     3029.19     57.01 o
   3   4   5      227.76      201.82     37.69 o
   4   4   5        0.27       12.20     39.16 o
   5   4   5     1497.13     1466.25     67.40 o
   6   4   5     1858.90     1836.09     76.31 o
   7   4   5      285.63      274.83     39.84 o
   8   4   5       11.03       14.52     38.18 o
   9   4   5     3942.21     4041.39     73.61 o
  10   4   5       15.36       29.11     44.57 o
  11   4   5      586.92      565.69     83.08 o
  12   4   5       37.79       32.83     82.53 o
  13   4   5       65.25       90.92     94.32 o
  14   4   5      218.58      148.98    104.94 o
 -15   5   5       13.31        0.00     97.21 o
 -14   5   5       85.98       81.17     87.06 o
 -13   5   5       50.57       47.12     81.57 o
 -12   5   5       52.34       59.84     80.13 o
 -11   5   5      350.42      274.35     81.39 o
 -10   5   5      565.51      453.65     42.09 o
  -9   5   5      715.02      703.83     44.54 o
  -8   5   5    11873.70    11750.65    250.71 o
  -7   5   5      678.11      682.06     43.92 o
  -6   5   5      135.54      110.97     17.72 o
  -5   5   5       20.29        0.00     27.39 o
  -4   5   5     3645.38     3947.03     52.33 o
  -3   5   5     4205.39     4349.66     33.24 o
  -2   5   5      724.78      753.63     29.83 o
  -1   5   5       75.47      114.59     22.35 o
   0   5   5     9250.82     9088.94     92.81 o
   1   5   5     2606.92     2607.65     57.97 o
   2   5   5     3002.96     2952.13     84.34 o
   3   5   5      575.00      552.82     35.34 o
   4   5   5     2505.36     2398.67     58.79 o
   5   5   5     5053.43     4963.68     93.38 o
   6   5   5     4051.49     4044.98     77.20 o
   7   5   5      239.38      180.79     37.07 o
   8   5   5     1621.28     1669.94     51.55 o
   9   5   5     1711.54     1643.21     53.56 o
  10   5   5     1531.35     1556.48    134.92 o
  11   5   5        0.63       60.78     79.49 o
  12   5   5      413.28      416.36     89.16 o
  13   5   5       19.20       20.08     95.59 o
 -15   6   5       20.14        2.89    107.05 o
 -14   6   5      206.70      254.19    100.88 o
 -13   6   5     1072.31     1077.99    107.00 o
 -12   6   5       26.14       53.48     79.97 o
 -11   6   5      548.70      401.77     84.34 o
 -10   6   5        6.91        3.80     39.07 o
  -9   6   5      155.16      139.03     40.25 o
  -8   6   5       63.34       18.96     43.23 o
  -7   6   5      374.18      352.13     41.82 o
  -6   6   5     2964.55     2911.87     52.40 o
  -5   6   5     1244.14     1267.45     50.97 o
  -4   6   5      170.79      118.26     23.83 o
  -3   6   5    23155.62    22919.21    125.74 o
  -2   6   5      121.72      105.20     21.30 o
  -1   6   5      386.79      341.29     25.23 o
   0   6   5     3565.31     3556.63     66.71 o
   1   6   5      249.29      211.98     31.81 o
   2   6   5      710.21      637.49     37.41 o
   3   6   5     5461.35     5416.36     82.90 o
   4   6   5     1050.91      937.45     45.74 o
   5   6   5     9182.70     9194.99    303.14 o
   6   6   5     2211.72     2184.48     69.28 o
   7   6   5      137.86      156.08     37.29 o
   8   6   5     1115.84     1117.43     55.04 o
   9   6   5      189.31      200.70     36.66 o
  10   6   5       18.18        6.16     46.68 o
  11   6   5       28.69        0.00     82.00 o
  12   6   5       33.82        0.00     86.64 o
  13   6   5      227.91      173.08     96.51 o
 -15   7   5        0.13        0.00     94.77 o
 -14   7   5       53.49       46.58     86.96 o
 -13   7   5        0.39       22.59     92.08 o
 -12   7   5     1598.68     1512.73    113.77 o
 -11   7   5       36.08       59.14     82.20 o
 -10   7   5     1348.59     1279.97     63.88 o
  -9   7   5     2354.43     2426.96     97.59 o
  -8   7   5      280.60      194.08     52.39 o
  -7   7   5      798.35      789.12     67.57 o
  -6   7   5      895.25      835.26     32.93 o
  -5   7   5      333.65      303.07     27.72 o
  -4   7   5     8574.80     8406.62    107.60 o
  -3   7   5       83.77      107.59     27.00 o
  -2   7   5     4549.34     4656.55     83.48 o
  -1   7   5     3625.92     3748.53     88.34 o
   0   7   5     2313.84     2368.45     50.75 o
   1   7   5     1004.48      969.55     46.20 o
   2   7   5     1483.77     1528.47     52.30 o
   3   7   5      730.44      745.05     67.37 o
   4   7   5     2073.83     2008.73     59.39 o
   5   7   5     2350.70     2279.16     64.46 o
   6   7   5      449.42      495.48     44.10 o
   7   7   5      951.33     1031.05     53.25 o
   8   7   5      667.63      632.79     48.22 o
   9   7   5      451.76      413.64     53.36 o
  10   7   5       86.79       72.89     48.33 o
  11   7   5       36.45       71.08     80.20 o
  12   7   5      217.93      132.38     94.95 o
  13   7   5        0.60       24.95     98.38 o
 -14   8   5        0.07        0.00    100.23 o
 -13   8   5       67.36       87.64     92.68 o
 -12   8   5       15.03       18.07     86.41 o
 -11   8   5      779.54      742.96     92.26 o
 -10   8   5      103.57      114.38     56.82 o
  -9   8   5      667.63      612.58     68.50 o
  -8   8   5      260.97      183.77     59.30 o
  -7   8   5     3090.13     3285.37    113.39 o
  -6   8   5       93.97       67.05     25.76 o
  -5   8   5      124.20      128.08     27.95 o
  -4   8   5       81.51       67.55     32.24 o
  -3   8   5     3524.45     3535.42     65.29 o
  -2   8   5      651.27      561.67     34.77 o
  -1   8   5     3242.01     3281.16     57.87 o
   0   8   5     5964.56     6049.61     73.51 o
   1   8   5     7018.16     6911.30    102.05 o
   2   8   5      152.22      123.21     38.27 o
   3   8   5     3456.52     3454.67    115.12 o
   4   8   5     1154.27     1184.90     78.40 o
   5   8   5       78.46       49.94     51.94 o
   6   8   5       67.34       54.31     37.81 o
   7   8   5        0.42        0.00     38.56 o
   8   8   5      174.18      134.18     41.79 o
   9   8   5      489.64      504.51     77.43 o
  10   8   5       26.93       15.39     49.45 o
  11   8   5      385.23      292.98     94.83 o
  12   8   5        0.51        0.00     95.13 o
 -14   9   5      300.42      377.52    111.70 o
 -13   9   5      597.10      633.79    111.64 o
 -12   9   5      127.08       68.31     93.27 o
 -11   9   5        0.49       14.87     49.31 o
 -10   9   5      544.91      558.58     73.35 o
  -9   9   5       82.61      103.03     56.77 o
  -8   9   5     2855.34     3066.53    120.01 o
  -7   9   5      685.04      661.04     75.58 o
  -6   9   5     5109.43     5280.29     74.98 o
  -5   9   5      652.12      633.68     36.52 o
  -4   9   5     1618.65     1536.41     45.91 o
  -3   9   5     2207.36     2186.11     53.73 o
  -2   9   5      152.79      160.57     29.40 o
  -1   9   5       51.34       27.43     28.20 o
   0   9   5    14670.98    14780.91    123.55 o
   1   9   5      245.70      227.28     31.57 o
   2   9   5    10162.36    10017.84    128.30 o
   3   9   5      909.33      899.57     52.24 o
   4   9   5      501.41      496.17     69.95 o
   5   9   5      153.84      148.89     60.07 o
   6   9   5      492.89      391.91     71.09 o
   7   9   5        0.40       14.41     65.27 o
   8   9   5      155.13      182.37     67.25 o
   9   9   5       25.54       20.95     68.19 o
  10   9   5     1185.29     1347.76     91.75 o
  11   9   5        0.58        0.00     83.09 o
  12   9   5       14.98        0.00     91.51 o
 -13  10   5      119.44       92.66    104.82 o
 -12  10   5      142.37      172.02     95.52 o
 -11  10   5      220.05      144.76     70.29 o
 -10  10   5        3.69        0.00     63.49 o
  -9  10   5       84.92       68.77     63.00 o
  -8  10   5       31.04       19.17     55.64 o
  -7  10   5      118.64      107.58     55.03 o
  -6  10   5       61.04       43.43     33.87 o
  -5  10   5      373.86      312.56     33.51 o
  -4  10   5      451.49      403.31     36.13 o
  -3  10   5      995.63      969.19     42.71 o
  -2  10   5      117.40       88.85     30.43 o
  -1  10   5     1013.33      996.09     43.54 o
   0  10   5      619.65      577.97     36.40 o
   1  10   5      284.51      295.59     32.85 o
   2  10   5     1907.44     1866.07     51.47 o
   3  10   5      515.38      466.45     47.07 o
   4  10   5        2.43       14.63     59.24 o
   5  10   5      403.16      475.91     73.17 o
   6  10   5      584.03      472.59     77.67 o
   7  10   5      137.55       94.09     68.49 o
   8  10   5        4.91       16.15     67.76 o
   9  10   5      390.93      468.50     81.29 o
  10  10   5       36.66        8.43     73.90 o
  11  10   5      160.81      202.99     97.84 o
  12  10   5      123.75      101.52    102.35 o
 -13  11   5       71.12       69.08     92.71 o
 -12  11   5      606.18      624.59    107.87 o
 -11  11   5      480.91      462.21     84.44 o
 -10  11   5      845.87      822.25     89.10 o
  -9  11   5       27.17       31.92     61.84 o
  -8  11   5      155.06      157.27     69.52 o
  -7  11   5      309.91      199.91     71.05 o
  -6  11   5      443.38      359.99     43.57 o
  -5  11   5     1505.37     1516.56     52.37 o
  -4  11   5     6059.52     6070.22     88.19 o
  -3  11   5      422.65      426.56     37.45 o
  -2  11   5     5406.07     5372.58     81.89 o
  -1  11   5       50.44       34.55     32.30 o
   0  11   5      278.00      285.81     34.62 o
   1  11   5       69.66       72.07     31.94 o
   2  11   5      149.67      127.28     31.45 o
   3  11   5      708.53      639.59     52.36 o
   4  11   5     1206.81     1257.62     90.48 o
   5  11   5      788.13      684.17     78.41 o
   6  11   5      646.46      632.81     85.70 o
   7  11   5       75.87       65.72     64.16 o
   8  11   5        0.69       21.79     71.64 o
   9  11   5        0.66       19.80     75.32 o
  10  11   5        2.24        0.00     79.98 o
  11  11   5      124.73       85.28    100.16 o
 -12  12   5      101.83       93.19     98.50 o
 -11  12   5      293.51      231.44     85.17 o
 -10  12   5      287.16      294.52     85.51 o
  -9  12   5      108.60       97.21     70.06 o
  -8  12   5        0.30        2.82     69.09 o
  -7  12   5       68.44       62.60     66.50 o
  -6  12   5       88.41       67.44     69.19 o
  -5  12   5     1705.73     1800.40     70.19 o
  -4  12   5       16.43        0.00     33.41 o
  -3  12   5      444.86      363.79     38.41 o
  -2  12   5       12.80        0.00     32.34 o
  -1  12   5       29.90        8.15     27.74 o
   0  12   5      962.38      983.23     44.59 o
   1  12   5     2223.36     2186.88     80.44 o
   2  12   5        8.50        0.19     45.66 o
   3  12   5      176.26      160.37     47.66 o
   4  12   5       73.38       17.08     71.18 o
   5  12   5      951.09      915.99     97.56 o
   6  12   5      347.80      310.97     78.21 o
   7  12   5      163.46      116.42     79.51 o
   8  12   5      424.90      448.42     90.32 o
   9  12   5       67.14       50.45     79.46 o
  10  12   5        0.41        0.00     59.62 o
 -11  13   5      390.60      327.17     94.94 o
 -10  13   5       12.67        0.00     80.92 o
  -9  13   5        1.05       19.39     80.67 o
  -8  13   5     1354.95     1415.00    113.07 o
  -7  13   5      318.13      280.99     76.02 o
  -6  13   5      423.06      263.61     81.21 o
  -5  13   5      483.17      472.32     51.06 o
  -4  13   5      279.89      244.40     38.03 o
  -3  13   5       42.83       35.00     35.31 o
  -2  13   5      155.36      122.44     34.99 o
  -1  13   5      421.12      412.13     40.15 o
   0  13   5     3421.86     3696.37     82.14 o
   1  13   5       20.65        5.96     49.09 o
   2  13   5     1272.39     1297.23     70.85 o
   3  13   5       11.59        0.56     43.62 o
   4  13   5      242.22      178.45     80.47 o
   5  13   5       38.95       22.17     76.01 o
   6  13   5      137.02      104.55     70.53 o
   7  13   5      119.77      112.71     78.27 o
   8  13   5      723.22      703.42     97.48 o
   9  13   5      415.98      317.01     66.87 o
  10  13   5      271.35      255.34     71.11 o
 -10  14   5      258.90      228.81     89.99 o
  -9  14   5      621.05      538.47    102.86 o
  -8  14   5       12.86        0.00     77.17 o
  -7  14   5     1345.66     1505.88    116.52 o
  -6  14   5      253.35      231.74     84.34 o
  -5  14   5        0.64        7.21     44.24 o
  -4  14   5     1434.78     1375.88     70.83 o
  -3  14   5       99.70       73.24     38.77 o
  -2  14   5      142.44      131.17     48.93 o
  -1  14   5     1205.15     1109.34     66.67 o
   0  14   5      300.97      275.26     52.67 o
   1  14   5     1230.20     1164.04     58.60 o
   2  14   5      385.43      337.02     48.32 o
   3  14   5       69.99       33.91     38.73 o
   4  14   5      783.86      702.84     70.65 o
   5  14   5      263.44      227.10     61.88 o
   6  14   5        0.21        0.00     56.29 o
   7  14   5      322.85      278.36     64.46 o
   8  14   5      115.62      168.08     64.42 o
   9  14   5      409.23      442.54     76.38 o
  -9  15   5       27.61       68.69     91.78 o
  -8  15   5      202.70      273.32     94.57 o
  -7  15   5      242.16      237.28     90.25 o
  -6  15   5       29.75       47.27     85.94 o
  -5  15   5      717.64      664.38     93.43 o
  -4  15   5     2130.30     2134.54    104.03 o
  -3  15   5      977.19     1005.23     71.15 o
  -2  15   5      967.91     1027.93     70.09 o
  -1  15   5       15.58       28.21     52.09 o
   0  15   5      128.71      126.61     50.42 o
   1  15   5      235.46      227.64     57.82 o
   2  15   5        0.91        0.00     43.19 o
   3  15   5       74.67       57.50     45.62 o
   4  15   5      787.23      825.98     76.16 o
   5  15   5      332.67      249.34     63.49 o
   6  15   5     1219.95     1239.58     87.11 o
   7  15   5      177.73       86.73     60.94 o
   8  15   5       10.82       18.53     66.02 o
  -8  16   5       99.52       88.22     96.83 o
  -7  16   5      333.49      320.88    102.97 o
  -6  16   5       18.53       29.29     89.18 o
  -5  16   5      381.14      293.28     93.87 o
  -4  16   5      121.63       54.52     54.48 o
  -3  16   5     2164.91     2380.88    130.28 o
  -2  16   5      483.69      493.64     66.94 o
  -1  16   5      347.76      275.85     61.78 o
   0  16   5       29.16        2.48     56.42 o
   1  16   5       16.65        5.82     53.21 o
   2  16   5        8.68        0.00     53.47 o
   3  16   5      438.78      473.41     67.84 o
   4  16   5        1.57        0.00     63.70 o
   5  16   5     1481.61     1606.75     99.50 o
   6  16   5       13.02        4.02     62.56 o
   7  16   5      741.45      712.40     82.68 o
  -7  17   5       72.11       13.47     95.87 o
  -6  17   5     1049.48      937.69    115.01 o
  -5  17   5      255.72      164.27    100.18 o
  -4  17   5      106.91      103.03     62.77 o
  -3  17   5       87.94       57.10     62.90 o
  -2  17   5      354.25      309.21     62.11 o
  -1  17   5      321.13      332.54     69.07 o
   0  17   5      140.66      140.57     59.88 o
   1  17   5       13.32       23.56     61.25 o
   2  17   5      385.12      356.90     67.59 o
   3  17   5        3.15        0.00     59.23 o
   4  17   5       10.99       24.16     95.80 o
   5  17   5        1.28       24.98     87.72 o
  -4  18   5        0.73        6.41     99.54 o
  -3  18   5      105.10       98.30     64.96 o
  -2  18   5      118.89      127.11     61.68 o
  -1  18   5       35.47       26.45     60.64 o
   0  18   5       62.79       31.80     65.23 o
   1  18   5      692.70      705.66    102.77 o
   2  18   5      131.44      127.10     62.32 o
   3  18   5      491.06      530.14    102.65 o
 -16   0   6       41.16       80.83    111.29 o
 -14   0   6      318.67      422.62    102.11 o
 -12   0   6      231.01      252.83     76.68 o
 -10   0   6     1957.44     2019.72    101.57 o
  -8   0   6    18587.08    18840.25    233.84 o
  -6   0   6    20109.59    19876.62    157.63 o
  -4   0   6     9867.06    10097.09     85.31 o
  -2   0   6       73.59      103.08     20.35 o
   0   0   6     2955.53     2713.09     68.53 o
   2   0   6     5043.42     4647.45     63.01 o
   4   0   6      566.26      395.98     40.09 o
   6   0   6      327.18      286.92     51.53 o
   8   0   6      844.88      816.04     73.61 o
  10   0   6     2173.37     2299.30    115.38 o
  12   0   6      722.86      655.91     95.87 o
  14   0   6       59.79       39.62     92.84 o
 -16   1   6       14.52        0.97     79.03 o
 -15   1   6      654.39      638.77     82.74 o
 -14   1   6       36.60       39.79     61.65 o
 -13   1   6      882.27      850.45     97.55 o
 -12   1   6        1.55       15.42     52.28 o
 -11   1   6      289.60      289.49     49.75 o
 -10   1   6      194.15      157.60     45.73 o
  -9   1   6     1465.01     1411.54     61.69 o
  -8   1   6      641.78      685.72     51.50 o
  -7   1   6     8164.01     8301.10     72.82 o
  -6   1   6     7709.46     7728.72     64.31 o
  -5   1   6      255.76      203.92     10.42 o
  -4   1   6      241.27      209.80     13.42 o
  -3   1   6     5137.85     5102.73     31.21 o
  -2   1   6      329.02      363.31     18.35 o
  -1   1   6      697.32      635.77     45.67 o
   0   1   6     1129.75      996.16     55.23 o
   1   1   6     2790.93     2584.68     72.17 o
   2   1   6     8457.92     8892.91    140.07 o
   3   1   6      135.71       98.03     18.29 o
   4   1   6      527.60      551.32     30.95 o
   5   1   6     1067.54     1058.28     41.83 o
   6   1   6      676.26      741.46     51.02 o
   7   1   6      191.38      202.32     40.77 o
   8   1   6       96.40       70.58     39.73 o
   9   1   6     3341.28     3529.62     71.79 o
  10   1   6      526.57      519.63     44.54 o
  11   1   6       39.28       14.30     39.36 o
  12   1   6       17.53       13.41     54.00 o
  13   1   6       74.56       50.66     65.56 o
  14   1   6      327.11      370.82     77.38 o
 -16   2   6       27.39       45.84     77.77 o
 -15   2   6       11.46       72.45     69.40 o
 -14   2   6      166.51       71.21     58.40 o
 -13   2   6      124.30       59.64     60.10 o
 -12   2   6     2600.64     2751.30     97.37 o
 -11   2   6     2066.02     2066.57    101.62 o
 -10   2   6     4631.33     4683.47    128.43 o
  -9   2   6      267.59      270.23     26.65 o
  -8   2   6       41.60       23.72     23.13 o
  -7   2   6       31.43       19.45     19.06 o
  -6   2   6        4.64        0.00     15.82 o
  -5   2   6       43.05       31.86     11.12 o
  -4   2   6    11002.41    10896.57     48.81 o
  -3   2   6        0.01        8.82     12.68 o
  -2   2   6    11245.77    10778.24    120.12 o
  -1   2   6     2804.31     2785.84     71.56 o
   0   2   6      774.99      708.38     43.90 o
   1   2   6      317.08      436.04     47.26 o
   2   2   6       10.52        8.36     39.18 o
   3   2   6      395.86      410.67     46.00 o
   4   2   6     5992.32     5806.04     60.78 o
   5   2   6     1651.53     1639.82     40.98 o
   6   2   6    11044.41    11119.25     96.90 o
   7   2   6     2538.31     2522.16     55.52 o
   8   2   6      178.79      128.41     33.55 o
   9   2   6       49.33       58.83     34.97 o
  10   2   6      227.97      189.31     39.87 o
  11   2   6      107.22       73.93     41.52 o
  12   2   6      311.57      278.86     59.74 o
  13   2   6      101.73       71.49     63.29 o
  14   2   6      912.30      792.43    123.08 o
 -15   3   6       22.19       14.85    101.13 o
 -14   3   6      124.28      111.53     63.83 o
 -13   3   6      297.29      218.34     63.02 o
 -12   3   6       75.96       29.27     56.93 o
 -11   3   6     1016.21     1140.44     65.90 o
 -10   3   6      144.09      119.75     46.25 o
  -9   3   6        1.32        3.62     24.84 o
  -8   3   6      418.76      419.59     29.57 o
  -7   3   6     1172.85     1255.82     34.33 o
  -6   3   6     1069.42     1089.96     34.30 o
  -5   3   6        2.32        1.36     13.57 o
  -4   3   6    10434.27    10824.57     71.65 o
  -3   3   6    22264.01    21581.70    101.15 o
  -2   3   6     1100.78     1153.06     35.36 o
  -1   3   6       16.21       26.30     36.26 o
   0   3   6    12600.60    12503.63    141.30 o
   1   3   6     2570.32     2293.76     71.90 o
   2   3   6      117.37       71.86     40.02 o
   3   3   6      185.62      174.96     43.64 o
   4   3   6       75.67       75.75     43.92 o
   5   3   6    15545.11    15445.22    190.47 o
   6   3   6       88.04       85.54     35.45 o
   7   3   6     2340.75     2262.86     54.41 o
   8   3   6      140.17      129.98     33.74 o
   9   3   6       31.69       31.62     33.88 o
  10   3   6       24.09       16.98     37.74 o
  11   3   6      352.70      210.46     80.92 o
  12   3   6      361.89      272.87     92.11 o
  13   3   6      417.50      430.88    104.59 o
 -15   4   6       21.45       59.51    104.61 o
 -14   4   6      337.74      356.56     92.09 o
 -13   4   6       30.40       19.62     71.50 o
 -12   4   6       58.35       34.05     75.17 o
 -11   4   6        2.35        0.61     71.83 o
 -10   4   6       94.85       61.35     59.59 o
  -9   4   6     1582.70     1564.31     54.75 o
  -8   4   6     3960.81     4062.90     78.11 o
  -7   4   6      412.80      371.47     30.54 o
  -6   4   6     2024.11     2005.05     53.78 o
  -5   4   6      874.79      894.50     23.03 o
  -4   4   6     7245.17     7885.77     96.05 o
  -3   4   6    10308.02    10395.51     77.73 o
  -2   4   6     1363.18     1203.26     32.55 o
  -1   4   6     6794.56     7010.51    108.65 o
   0   4   6     6432.98     6050.73     75.94 o
   1   4   6       15.01       15.96     37.45 o
   2   4   6    24350.50    23883.47    211.60 o
   3   4   6     3012.29     2950.16     86.10 o
   4   4   6       25.27       18.44     43.51 o
   5   4   6       98.02       76.86     46.01 o
   6   4   6     1431.69     1527.84     76.57 o
   7   4   6      661.95      582.30     47.55 o
   8   4   6     1850.11     1864.52     65.30 o
   9   4   6      344.90      312.14     46.74 o
  10   4   6     3395.96     3527.49    104.38 o
  11   4   6       13.83       31.99     70.94 o
  12   4   6       70.53       80.90     85.74 o
  13   4   6       41.49       55.97     96.68 o
 -15   5   6      334.05      238.28     95.13 o
 -14   5   6        0.34        0.00     80.40 o
 -13   5   6      455.75      521.29     90.57 o
 -12   5   6      379.06      280.67     73.92 o
 -11   5   6      611.88      520.09     85.14 o
 -10   5   6      313.46      271.31     40.96 o
  -9   5   6      289.61      266.05     39.61 o
  -8   5   6     1275.35     1302.65     53.61 o
  -7   5   6     2774.81     2845.30     68.24 o
  -6   5   6      125.95      106.54     33.79 o
  -5   5   6      745.17      732.24     30.73 o
  -4   5   6      612.97      591.25     18.95 o
  -3   5   6     4130.05     4109.48     54.88 o
  -2   5   6     1403.82     1387.93     36.85 o
  -1   5   6    11935.92    11942.80    107.88 o
   0   5   6     1861.58     1870.51     49.92 o
   1   5   6     9725.93     9595.90    101.01 o
   2   5   6      533.92      553.15     37.43 o
   3   5   6     8556.63     8611.45    101.53 o
   4   5   6      842.98      848.95     42.71 o
   5   5   6      226.22      204.61     38.38 o
   6   5   6        6.42        9.05     34.56 o
   7   5   6      158.78      152.37     38.02 o
   8   5   6     1238.84     1146.99     47.80 o
   9   5   6     1954.87     1923.20     57.95 o
  10   5   6        3.10        9.28     44.62 o
  11   5   6     1447.91     1629.65    119.35 o
  12   5   6      361.36      297.08     88.36 o
  13   5   6      419.19      342.45    106.17 o
 -15   6   6      556.28      639.77    124.18 o
 -14   6   6      245.21      140.26    100.21 o
 -13   6   6      168.53      132.25     93.98 o
 -12   6   6     2220.48     2269.90    126.69 o
 -11   6   6        0.70        3.60     77.33 o
 -10   6   6      572.19      508.14     45.91 o
  -9   6   6      350.64      351.02     52.32 o
  -8   6   6      147.96      187.00     49.97 o
  -7   6   6      886.41      825.41     80.88 o
  -6   6   6     2020.36     1945.45     43.31 o
  -5   6   6       85.88      112.38     34.80 o
  -4   6   6     6290.85     6052.36     70.05 o
  -3   6   6     2261.89     2223.65     27.75 o
  -2   6   6     7049.71     6646.05     84.00 o
  -1   6   6       62.67       58.57     25.50 o
   0   6   6     1574.92     1544.93     47.34 o
   1   6   6       32.55       10.53     44.83 o
   2   6   6     2272.70     2246.73     58.97 o
   3   6   6      732.23      699.68     41.16 o
   4   6   6     7246.92     7219.21    101.21 o
   5   6   6     2150.95     2150.62     63.91 o
   6   6   6     1054.65     1093.17     52.15 o
   7   6   6        8.79       18.54     37.06 o
   8   6   6      567.43      477.95     39.80 o
   9   6   6     1590.63     1519.23     55.61 o
  10   6   6        3.42        0.00     47.87 o
  11   6   6      315.98      228.91     89.25 o
  12   6   6      334.53      298.67     96.44 o
  13   6   6        5.40        9.91     90.85 o
 -15   7   6        3.20        0.00    103.31 o
 -14   7   6      144.36      100.92     86.67 o
 -13   7   6      679.30      758.64    107.69 o
 -12   7   6      229.15      194.74     88.00 o
 -11   7   6     1614.35     1661.09    115.39 o
 -10   7   6     1515.93     1444.25     64.13 o
  -9   7   6      346.67      293.90     56.57 o
  -8   7   6      490.99      464.63     60.88 o
  -7   7   6        4.81        0.00     40.03 o
  -6   7   6      133.61       99.83     24.43 o
  -5   7   6     2563.60     2504.40     83.09 o
  -4   7   6      302.95      301.08     30.76 o
  -3   7   6     6053.01     6004.34     72.80 o
  -2   7   6     4347.99     4285.16     62.80 o
  -1   7   6     4926.95     4990.29     66.51 o
   0   7   6     1953.27     1875.89     56.58 o
   1   7   6       86.54       81.84     31.66 o
   2   7   6     3637.32     3394.40    108.01 o
   3   7   6      966.08      907.10     49.70 o
   4   7   6        2.46        0.00     36.64 o
   5   7   6     1104.10     1128.61     54.70 o
   6   7   6       12.87       21.36     37.63 o
   7   7   6     3152.79     3255.94    122.26 o
   8   7   6      121.18       75.89     39.47 o
   9   7   6        8.33       19.47     46.63 o
  10   7   6      727.71      789.75     64.73 o
  11   7   6      138.51      120.67     85.23 o
  12   7   6      197.80      161.76     97.03 o
 -14   8   6       18.01       29.76     87.50 o
 -13   8   6        2.90        0.00     95.81 o
 -12   8   6      545.47      520.79     90.07 o
 -11   8   6      936.92      967.50    104.32 o
 -10   8   6       13.49       23.44     45.06 o
  -9   8   6        9.47       21.83     53.18 o
  -8   8   6     4799.65     4748.90    135.15 o
  -7   8   6      536.47      520.41     49.38 o
  -6   8   6     1478.30     1414.92     42.82 o
  -5   8   6      116.09       76.60     39.20 o
  -4   8   6     3758.46     3703.40     64.14 o
  -3   8   6      242.84      222.68     31.22 o
  -2   8   6      247.20      200.03     31.42 o
  -1   8   6      492.62      554.93     34.65 o
   0   8   6     3757.40     3647.48     60.85 o
   1   8   6     1688.89     1681.67     59.07 o
   2   8   6     2388.12     2361.61    100.64 o
   3   8   6       18.34        0.00     57.81 o
   4   8   6      209.36      181.03     58.46 o
   5   8   6      570.40      583.92     50.46 o
   6   8   6     1044.33      936.82     53.53 o
   7   8   6     1856.82     1930.01    103.62 o
   8   8   6        0.73        0.79     42.00 o
   9   8   6      160.75      113.49     68.17 o
  10   8   6      401.33      314.37     58.08 o
  11   8   6      101.66      134.65     91.37 o
  12   8   6       11.14        0.00     93.24 o
 -14   9   6      135.00      129.70     95.48 o
 -13   9   6      441.28      436.65    110.10 o
 -12   9   6       80.54       64.19     82.36 o
 -11   9   6      229.19      214.99     49.74 o
 -10   9   6       28.45       47.64     57.83 o
  -9   9   6     1744.65     1613.97     94.78 o
  -8   9   6       54.67       45.12     59.71 o
  -7   9   6     4145.12     4229.08     97.68 o
  -6   9   6     3859.87     3831.27     66.24 o
  -5   9   6      180.00      176.91     30.18 o
  -4   9   6      138.61       82.18     39.54 o
  -3   9   6       62.79       42.15     29.96 o
  -2   9   6        0.15       23.71     29.36 o
  -1   9   6       48.70       35.55     30.63 o
   0   9   6        0.90        4.81     29.79 o
   1   9   6    15202.83    15451.40    134.67 o
   2   9   6      169.29      169.33     39.08 o
   3   9   6     1602.74     1544.93     87.62 o
   4   9   6      624.17      563.52     76.05 o
   5   9   6      689.31      566.33     74.04 o
   6   9   6        0.05        0.00     62.73 o
   7   9   6      185.72      150.72     68.19 o
   8   9   6       58.11       55.98     66.28 o
   9   9   6     1023.83     1279.84    103.46 o
  10   9   6        0.30        0.00     53.92 o
  11   9   6       67.73       45.33     83.53 o
  12   9   6       24.58       20.99     92.63 o
 -13  10   6      461.17      393.32    110.71 o
 -12  10   6       91.41       41.59     80.79 o
 -11  10   6        5.82        0.00     50.16 o
 -10  10   6      297.63      283.88     68.60 o
  -9  10   6      177.16      136.70     61.64 o
  -8  10   6      155.44       86.54     62.80 o
  -7  10   6        3.56        0.00     60.97 o
  -6  10   6      383.14      315.80     34.34 o
  -5  10   6     1543.35     1484.56     48.92 o
  -4  10   6     1561.21     1600.09     50.91 o
  -3  10   6      217.66      181.17     33.55 o
  -2  10   6     1468.76     1499.24     49.06 o
  -1  10   6      807.91      819.59     41.32 o
   0  10   6      711.56      745.60     40.22 o
   1  10   6      225.37      217.23     33.67 o
   2  10   6      299.04      329.10     35.02 o
   3  10   6       27.43       13.43     51.61 o
   4  10   6       33.52       31.09     61.92 o
   5  10   6      346.14      455.62     72.53 o
   6  10   6     1099.10     1192.41     97.33 o
   7  10   6      283.32      142.01     70.77 o
   8  10   6       22.77       57.47     71.61 o
   9  10   6        9.48       10.29     71.68 o
  10  10   6      334.27      244.70     82.92 o
  11  10   6       13.46       30.57     91.52 o
 -13  11   6      909.07      826.41    117.22 o
 -12  11   6      445.88      307.88    107.02 o
 -11  11   6      657.32      576.32     88.47 o
 -10  11   6        0.68        0.12     66.89 o
  -9  11   6       81.41      108.31     68.30 o
  -8  11   6      386.11      402.87     71.27 o
  -7  11   6      707.72      644.21     76.59 o
  -6  11   6      391.08      388.06     38.64 o
  -5  11   6     1687.49     1639.78     54.32 o
  -4  11   6      609.39      500.51     40.32 o
  -3  11   6     4151.38     4248.59     76.65 o
  -2  11   6      658.34      565.33     39.76 o
  -1  11   6     1064.67     1095.31     47.80 o
   0  11   6     2081.52     2132.12     57.34 o
   1  11   6       35.06       20.79     32.24 o
   2  11   6     5769.19     5794.64     85.09 o
   3  11   6      335.16      263.70     68.42 o
   4  11   6      149.57      132.67     72.91 o
   5  11   6     4209.33     4592.40    159.61 o
   6  11   6        2.58        0.00     66.54 o
   7  11   6      445.81      464.57     80.52 o
   8  11   6      774.84      901.46     98.06 o
   9  11   6        0.95        0.00     75.77 o
  10  11   6      151.71      139.94     85.32 o
  11  11   6      154.52      159.76    106.19 o
 -12  12   6      635.95      498.61    104.75 o
 -11  12   6      474.14      413.58     90.77 o
 -10  12   6        1.72        4.43     77.50 o
  -9  12   6      249.41      217.56     74.61 o
  -8  12   6       13.99        6.21     70.78 o
  -7  12   6      293.88      253.23     77.21 o
  -6  12   6        8.62        0.28     60.75 o
  -5  12   6       23.84        9.31     35.45 o
  -4  12   6      949.35      951.14     47.90 o
  -3  12   6      261.50      252.75     38.13 o
  -2  12   6     1209.14     1114.55     50.00 o
  -1  12   6       64.97       75.20     35.07 o
   0  12   6      343.54      321.90     38.14 o
   1  12   6      464.99      387.72     38.59 o
   2  12   6      336.83      308.20     47.12 o
   3  12   6       56.30       45.08     69.05 o
   4  12   6      402.25      326.27     71.72 o
   5  12   6       74.14       87.60     70.87 o
   6  12   6      902.21      826.11    100.05 o
   7  12   6      278.24      247.60     87.27 o
   8  12   6      154.65      144.99     84.65 o
   9  12   6      205.06      177.50     89.02 o
  10  12   6       94.00      103.18     87.60 o
 -11  13   6       71.12       38.76     81.33 o
 -10  13   6       48.00       55.95     76.20 o
  -9  13   6     1239.46     1104.25    111.54 o
  -8  13   6      373.52      264.23     80.74 o
  -7  13   6      894.22      768.67     93.93 o
  -6  13   6      139.07      113.63     77.43 o
  -5  13   6      966.94      993.65     51.80 o
  -4  13   6       59.16       49.28     36.25 o
  -3  13   6      456.79      463.24     43.25 o
  -2  13   6      477.34      485.08     43.01 o
  -1  13   6     2995.32     3083.39     63.07 o
   0  13   6     2158.24     2212.75     85.63 o
   1  13   6     1662.74     1708.83    113.58 o
   2  13   6      110.56       87.61     48.44 o
   3  13   6     1604.83     1664.68     86.30 o
   4  13   6        3.09        0.00     79.14 o
   5  13   6      185.46      203.30     84.57 o
   6  13   6       67.89       43.24     72.09 o
   7  13   6      230.29      226.51     83.27 o
   8  13   6      334.60      357.12     91.32 o
   9  13   6      145.37      145.00     97.74 o
 -10  14   6      225.98      257.48     86.91 o
  -9  14   6        1.61        0.00     83.20 o
  -8  14   6      690.03      640.93     92.60 o
  -7  14   6       35.76        9.40     70.74 o
  -6  14   6      293.44      239.59     86.54 o
  -5  14   6      365.47      358.05     51.70 o
  -4  14   6        0.27        0.00     37.39 o
  -3  14   6      288.48      260.19     42.73 o
  -2  14   6      184.74      122.51     48.65 o
  -1  14   6      222.46      185.58     50.74 o
   0  14   6      553.99      547.41     58.60 o
   1  14   6       17.29       12.40     39.85 o
   2  14   6      680.93      728.63    119.54 o
   3  14   6      413.98      407.47     59.19 o
   4  14   6       74.51       41.71     83.49 o
   5  14   6       52.96       43.28     83.88 o
   6  14   6      217.50      158.29     88.48 o
   7  14   6       12.00        8.07     80.46 o
   8  14   6      177.37      175.33     67.65 o
  -9  15   6       16.76        0.00     85.94 o
  -8  15   6      183.20      172.49     82.06 o
  -7  15   6      527.04      501.61     92.21 o
  -6  15   6        2.55        0.00     83.84 o
  -5  15   6      456.26      447.85     85.84 o
  -4  15   6      891.85      826.41     66.95 o
  -3  15   6     2288.56     2406.05     92.97 o
  -2  15   6        3.47       18.54     52.11 o
  -1  15   6      368.92      253.95     55.32 o
   0  15   6      560.50      545.36     61.12 o
   1  15   6        0.23        0.00     42.33 o
   2  15   6      311.69      303.98     45.73 o
   3  15   6      458.98      386.11     52.91 o
   4  15   6      402.01      302.74     65.40 o
   5  15   6      314.72      327.72     68.18 o
   6  15   6       28.99        0.67     67.26 o
   7  15   6      153.18      137.59     62.42 o
  -8  16   6        6.76        0.00     83.49 o
  -7  16   6       33.34       94.63     79.99 o
  -6  16   6       17.28        0.00     90.48 o
  -5  16   6        3.36        0.00     76.51 o
  -4  16   6     1032.39     1040.06     75.56 o
  -3  16   6       12.13       16.92     54.02 o
  -2  16   6     1169.81     1300.28     81.16 o
  -1  16   6      199.63      195.17     60.58 o
   0  16   6      104.98       80.56     54.52 o
   1  16   6       29.52       18.14     56.85 o
   2  16   6       11.31       13.20     46.93 o
   3  16   6        7.24        0.00     47.98 o
   4  16   6       21.55       24.03     63.92 o
   5  16   6       11.41        5.48     67.82 o
   6  16   6      810.66      884.84     84.47 o
  -7  17   6     1377.25     1448.78    133.30 o
  -5  17   6      271.87      206.88     87.13 o
  -4  17   6        0.23        0.00     55.69 o
  -3  17   6      263.39      184.75     59.65 o
  -2  17   6      630.66      548.74     75.24 o
  -1  17   6       11.15       30.52     63.75 o
   0  17   6       42.51        7.45     64.02 o
   1  17   6     1137.22     1205.00     88.49 o
   2  17   6       79.95       62.22     64.20 o
   3  17   6        0.48       23.25     89.22 o
   4  17   6       52.37       15.62    100.85 o
  -4  18   6      187.75      171.10     90.25 o
  -3  18   6       60.86       79.97     65.86 o
  -2  18   6      113.27       78.78     63.55 o
  -1  18   6      135.20       79.54     63.72 o
   0  18   6      496.21      492.04     77.45 o
   1  18   6      121.67      116.85     64.28 o
   2  18   6      346.80      322.31     71.32 o
 -15   0   7      464.57      414.50    102.60 o
 -13   0   7      129.87      127.46     85.61 o
 -11   0   7      357.96      418.29     77.02 o
  -9   0   7      913.58     1004.71     84.74 o
  -7   0   7    21247.93    20531.32    156.80 o
  -5   0   7    19494.13    19837.16    185.07 o
  -3   0   7        7.60       12.22     18.28 o
  -1   0   7    10319.79    10580.57    119.07 o
   1   0   7    21319.98    21237.97     94.50 o
   3   0   7       27.57        2.53     27.77 o
   5   0   7     1464.35     1572.42     66.50 o
   7   0   7       97.45      117.48     52.86 o
   9   0   7     1096.52     1201.18     87.06 o
  11   0   7      634.00      534.81     58.14 o
  13   0   7      269.88      245.59     92.45 o
 -16   1   7      388.10      347.83     79.44 o
 -15   1   7      144.44      118.11     68.67 o
 -14   1   7       89.94       79.86     66.25 o
 -13   1   7      335.39      283.19     60.36 o
 -12   1   7      887.11      877.77     67.86 o
 -11   1   7       98.25      117.55     50.14 o
 -10   1   7     5027.89     5106.25    105.29 o
  -9   1   7       43.11       40.82     38.90 o
  -8   1   7    16018.56    16012.29    125.39 o
  -7   1   7     5479.87     5298.15     73.15 o
  -6   1   7      926.25      953.50     29.76 o
  -5   1   7        3.17       11.00     10.92 o
  -4   1   7       51.06       78.54     13.93 o
  -2   1   7     5643.03     5637.65    105.65 o
  -1   1   7     9423.47     9193.04     80.04 o
   0   1   7     5473.21     5412.89     95.63 o
   1   1   7     8559.22     8799.07    123.82 o
   2   1   7      154.04       92.46     15.71 o
   3   1   7      115.20       94.05     18.75 o
   4   1   7      503.29      398.90     29.49 o
   5   1   7     4504.26     4631.18     97.52 o
   6   1   7     6159.61     6514.09    126.34 o
   7   1   7        9.20        8.71     30.32 o
   8   1   7     1608.61     1635.60     51.93 o
   9   1   7        8.83        6.32     34.28 o
  10   1   7     1250.61     1233.42     54.69 o
  11   1   7       10.47       26.66     40.91 o
  12   1   7        5.80       14.49     54.92 o
  13   1   7      110.65       44.82     64.05 o
 -16   2   7       13.62        3.52     67.72 o
 -15   2   7        3.32        0.00    104.76 o
 -14   2   7      151.66      152.26     64.57 o
 -13   2   7      559.62      497.23     60.86 o
 -12   2   7      287.91      283.45     53.49 o
 -11   2   7     2003.66     2045.84     82.42 o
 -10   2   7     2382.88     2328.02     80.39 o
  -9   2   7      574.69      558.82     50.80 o
  -8   2   7      383.93      395.31     38.33 o
  -7   2   7      439.76      384.45     27.50 o
  -6   2   7       37.25       28.28     21.41 o
  -5   2   7     4007.29     3969.94     49.68 o
  -4   2   7     3355.43     3376.36     28.90 o
  -3   2   7    27466.30    27357.58    298.92 o
  -2   2   7     1186.55     1330.19     55.59 o
  -1   2   7     8616.55     8448.88    115.66 o
   0   2   7     2856.72     3075.74     79.67 o
   1   2   7      397.75      535.36     48.99 o
   2   2   7     2371.01     2289.57     76.87 o
   3   2   7     3492.64     3404.55     92.51 o
   4   2   7       16.65       25.23     22.23 o
   5   2   7     6508.63     6560.46     71.54 o
   6   2   7        1.63       18.67     28.89 o
   7   2   7     2012.58     2120.87     54.24 o
   8   2   7     1022.04     1005.11     44.88 o
   9   2   7      467.84      407.85     40.47 o
  10   2   7      204.32      133.38     39.32 o
  11   2   7       10.36        7.16     41.30 o
  12   2   7        0.22       24.39     57.04 o
  13   2   7      417.12      403.57     71.03 o
 -16   3   7      127.65       89.41     94.90 o
 -15   3   7       54.12       51.15    100.27 o
 -14   3   7      146.23      154.49     64.50 o
 -13   3   7      111.07      115.86     55.35 o
 -12   3   7      522.73      633.71     64.13 o
 -11   3   7       40.43       21.83     51.79 o
 -10   3   7      182.47      205.02     48.30 o
  -9   3   7       24.01       31.32     25.19 o
  -8   3   7      242.64      228.43     24.79 o
  -7   3   7     1982.51     2036.75     38.75 o
  -6   3   7     1977.32     1867.44     34.45 o
  -5   3   7     4775.46     4495.45     99.07 o
  -4   3   7     2735.81     2669.73     28.75 o
  -3   3   7    10353.85    10701.04    142.71 o
  -2   3   7     9417.93     9298.45    103.81 o
  -1   3   7     1279.00     1295.45     59.47 o
   0   3   7      483.48      451.86     46.69 o
   1   3   7     1426.00     1438.04     59.28 o
   2   3   7     1447.91     1361.10     66.05 o
   3   3   7    10848.75    10907.79    154.96 o
   4   3   7     4255.47     4278.75    108.51 o
   5   3   7     1899.13     1941.91     57.48 o
   6   3   7     1402.04     1431.25    113.72 o
   7   3   7     1761.15     1811.75     62.91 o
   8   3   7      383.22      335.70     36.61 o
   9   3   7      443.22      420.42     50.89 o
  10   3   7      257.20      245.47     50.05 o
  11   3   7       52.16       49.59     73.01 o
  12   3   7       36.49       59.16     83.01 o
  13   3   7      152.55      131.68     93.78 o
 -15   4   7     1156.06     1174.28    122.75 o
 -14   4   7        5.33        0.16     89.61 o
 -13   4   7       23.50       19.40     85.99 o
 -12   4   7       21.11       13.47     76.59 o
 -11   4   7      497.15      617.04     84.16 o
 -10   4   7      339.81      264.17     71.68 o
  -9   4   7      512.79      512.66     41.83 o
  -8   4   7      554.54      548.70     34.36 o
  -7   4   7    10565.52    10432.57    165.21 o
  -6   4   7        2.53        0.00     22.11 o
  -5   4   7     4889.52     4684.02    101.79 o
  -4   4   7     1536.68     1678.95     29.13 o
  -3   4   7      133.80      131.50     22.56 o
  -2   4   7    14593.34    15573.29    310.36 o
  -1   4   7      229.52      299.73     29.61 o
   0   4   7      744.51      798.55     54.26 o
   1   4   7     5003.08     4657.95    102.90 o
   2   4   7     1144.06     1257.16     62.33 o
   3   4   7    10225.80     9904.25    153.28 o
   4   4   7      138.91      153.60     47.08 o
   5   4   7      768.78      783.04     62.88 o
   6   4   7      908.51      901.96     49.81 o
   7   4   7      176.27      139.73     39.12 o
   8   4   7       72.69       63.15     40.13 o
   9   4   7     3630.34     3669.91     97.45 o
  10   4   7      118.36      104.30     38.71 o
  11   4   7      774.11      792.18     95.11 o
  12   4   7      128.87       74.03     89.01 o
  13   4   7        4.26       26.86     95.63 o
 -15   5   7      431.52      377.21    110.41 o
 -14   5   7       92.85       78.59     96.87 o
 -13   5   7       14.65       22.05     88.18 o
 -12   5   7       33.29       22.61     82.53 o
 -11   5   7       27.69       39.28     74.95 o
 -10   5   7     1995.28     1953.36    105.44 o
  -9   5   7      482.24      434.01     42.12 o
  -8   5   7       35.73       23.69     31.34 o
  -7   5   7      464.53      384.86     33.91 o
  -6   5   7     4412.85     4099.57     78.76 o
  -5   5   7      838.09      799.88     23.73 o
  -4   5   7     2525.88     2543.66     35.15 o
  -3   5   7     2561.56     2504.15     46.05 o
  -2   5   7     1173.63     1202.56     36.90 o
  -1   5   7     2176.08     2323.13     77.05 o
   0   5   7     1302.03     1229.22     45.29 o
   1   5   7      261.81      330.15     35.11 o
   2   5   7    13709.17    13245.38    126.34 o
   3   5   7     1901.52     1913.98    102.85 o
   4   5   7     3443.23     3445.59    103.35 o
   5   5   7     2833.06     2848.68     98.74 o
   6   5   7     1182.20     1027.70     73.00 o
   7   5   7      334.81      315.12     36.41 o
   8   5   7      471.53      410.81     38.40 o
   9   5   7        7.83        0.81     35.54 o
  10   5   7     2920.94     2916.61     91.22 o
  11   5   7      437.99      473.85     89.19 o
  12   5   7       68.09       41.92     89.21 o
  13   5   7        0.64        0.00     96.99 o
 -15   6   7      539.89      579.33    116.69 o
 -14   6   7       53.50       31.23     92.09 o
 -13   6   7      414.98      363.20     96.51 o
 -12   6   7      345.95      297.62     90.73 o
 -11   6   7     1627.44     1694.85    111.38 o
 -10   6   7       13.66       27.03     39.68 o
  -9   6   7      393.13      312.26     42.83 o
  -8   6   7      246.32      268.08     42.75 o
  -7   6   7      684.30      641.79     73.99 o
  -6   6   7     3398.15     3364.32     76.80 o
  -5   6   7     2491.40     2503.72     33.23 o
  -4   6   7      536.30      498.15     19.30 o
  -3   6   7    12180.60    12527.88     99.53 o
  -2   6   7     1076.73     1075.01     37.49 o
  -1   6   7      402.60      364.66     35.57 o
   0   6   7      606.13      659.43     58.73 o
   1   6   7        9.17        0.00     33.25 o
   2   6   7      267.00      292.78     47.98 o
   3   6   7        6.38        9.58     33.37 o
   4   6   7     2098.07     2143.91     68.24 o
   5   6   7     2647.59     2680.28     72.00 o
   6   6   7      887.78      819.66     52.07 o
   7   6   7      514.94      506.21     46.67 o
   8   6   7        2.84        0.00     34.25 o
   9   6   7      164.17      168.28     37.92 o
  10   6   7      290.32      254.57     52.91 o
  11   6   7        5.92        0.00     82.12 o
  12   6   7      523.49      423.62    104.44 o
 -15   7   7        1.25        0.00    109.47 o
 -14   7   7        8.49        4.38    100.32 o
 -13   7   7       69.22       52.31     86.22 o
 -12   7   7     2303.72     2134.26    130.81 o
 -11   7   7      145.76      122.49     79.48 o
 -10   7   7     2778.40     2942.19     84.44 o
  -9   7   7       57.51       47.11     50.55 o
  -8   7   7       35.34       17.27     38.27 o
  -7   7   7     2997.58     2983.22     78.10 o
  -6   7   7      710.22      679.12     46.77 o
  -5   7   7      570.56      553.68     33.89 o
  -4   7   7     5136.90     5162.27     71.29 o
  -3   7   7      483.63      492.87     31.25 o
  -2   7   7     8392.11     8438.49     87.22 o
  -1   7   7     1413.66     1464.17     43.25 o
   0   7   7     1919.78     1973.53     57.49 o
   1   7   7     7002.08     6862.53    142.49 o
   2   7   7      776.93      725.19     47.96 o
   3   7   7       30.67       24.89     34.59 o
   4   7   7     1705.98     1735.95     61.98 o
   5   7   7      512.10      466.97     47.09 o
   6   7   7     2087.43     2127.67     70.82 o
   7   7   7      187.46      158.08     43.16 o
   8   7   7     1366.97     1229.62     64.09 o
   9   7   7      256.52      220.75     41.45 o
  10   7   7        5.36       19.02     49.13 o
  11   7   7       15.55       17.47     79.34 o
  12   7   7       22.82        0.00     91.73 o
 -14   8   7        1.13       19.74     96.50 o
 -13   8   7      390.23      342.19     92.38 o
 -12   8   7       11.84       19.99     88.03 o
 -11   8   7      915.31      898.14    103.01 o
 -10   8   7      938.97      920.05     59.80 o
  -9   8   7      451.25      345.01     63.48 o
  -8   8   7      561.66      529.59     50.92 o
  -7   8   7      263.00      306.61     46.22 o
  -6   8   7      159.77      115.35     28.51 o
  -5   8   7       60.07       96.12     29.48 o
  -4   8   7     4166.19     4189.73     68.94 o
  -3   8   7      800.98      817.52     40.11 o
  -2   8   7      710.82      732.05     37.82 o
  -1   8   7      741.19      746.58     38.23 o
   0   8   7     2391.48     2477.99     55.55 o
   1   8   7     2205.91     2153.48     91.22 o
   2   8   7      319.76      366.44     63.92 o
   3   8   7      315.47      240.92     55.34 o
   4   8   7       15.83       18.45     36.83 o
   5   8   7     1175.54     1161.60     58.59 o
   6   8   7      473.73      379.39     45.92 o
   7   8   7        9.42        0.00     42.18 o
   8   8   7     1024.01     1075.43     62.71 o
   9   8   7      426.15      469.26     58.32 o
  10   8   7      416.88      366.95     61.00 o
  11   8   7      601.22      705.33    109.03 o
  12   8   7       10.46       41.39     98.68 o
 -14   9   7      923.91     1098.99    132.17 o
 -13   9   7      103.45      102.59     93.93 o
 -12   9   7        6.82        5.28     86.21 o
 -11   9   7        0.17        0.00     85.49 o
 -10   9   7      293.73      262.78     66.42 o
  -9   9   7        0.13        0.00     54.86 o
  -8   9   7     6372.82     6681.51    123.57 o
  -7   9   7        0.04        0.00     67.85 o
  -6   9   7     1894.98     1875.36     51.81 o
  -5   9   7       51.47       87.93     41.80 o
  -4   9   7      719.40      720.30     40.97 o
  -3   9   7      755.33      774.04     40.43 o
  -2   9   7      277.83      220.35     32.43 o
  -1   9   7      146.23      130.41     33.12 o
   0   9   7     5772.74     5887.71     85.22 o
   1   9   7     4603.75     4577.62     94.61 o
   2   9   7     2960.39     3033.32    117.71 o
   3   9   7     1194.87     1308.12     93.14 o
   4   9   7     1999.78     2106.07    108.21 o
   5   9   7       96.83       66.54     64.53 o
   6   9   7       50.34       42.22     65.54 o
   7   9   7       10.69       11.49     67.70 o
   8   9   7      899.83      906.88     61.30 o
   9   9   7        0.25        9.75     74.31 o
  10   9   7      651.01      581.60     66.46 o
  11   9   7        6.38        0.00     93.12 o
 -13  10   7       91.44       71.09     87.36 o
 -12  10   7       53.40       48.05     92.29 o
 -11  10   7      136.76      102.96     55.32 o
 -10  10   7      127.37       83.43     64.30 o
  -9  10   7       11.65        9.75     61.85 o
  -8  10   7      423.36      305.21     69.36 o
  -7  10   7      119.24       72.66     46.29 o
  -6  10   7      219.53      199.67     32.51 o
  -5  10   7     1131.84     1229.75     47.57 o
  -4  10   7       72.54       48.00     32.49 o
  -3  10   7     1242.79     1272.69     47.50 o
  -2  10   7     1862.68     1765.55     53.71 o
  -1  10   7      863.85      862.70     43.25 o
   0  10   7      175.89      154.89     32.13 o
   1  10   7     3083.03     3330.87     67.87 o
   2  10   7      323.04      265.53     70.40 o
   3  10   7     1742.68     1680.39    103.54 o
   4  10   7      420.26      445.86     79.64 o
   5  10   7      357.10      320.08     73.37 o
   6  10   7      511.16      566.38     85.25 o
   7  10   7      201.13      169.03     75.64 o
   8  10   7       12.18        0.61     72.34 o
   9  10   7       27.69       21.77     79.31 o
  10  10   7       18.56       30.06     60.21 o
  11  10   7      129.27       85.85     97.84 o
 -13  11   7       12.14        0.00    104.54 o
 -12  11   7     2140.25     2355.56    154.33 o
 -11  11   7       60.34       38.31     73.60 o
 -10  11   7     1068.35     1050.58     98.46 o
  -9  11   7      134.39      144.30     69.74 o
  -8  11   7       15.73       16.00     65.98 o
  -7  11   7     1694.05     1830.71     77.86 o
  -6  11   7     1961.57     1920.50     57.00 o
  -5  11   7       16.67        0.00     33.18 o
  -4  11   7     1774.20     1838.02     70.88 o
  -3  11   7       37.93        9.92     34.35 o
  -2  11   7     2004.18     2112.31     59.26 o
  -1  11   7     2039.11     2007.33     58.45 o
   0  11   7       15.53        4.74     32.49 o
   1  11   7     1386.68     1328.01     50.27 o
   2  11   7      120.93       96.29     39.17 o
   3  11   7       85.90       74.41     70.19 o
   4  11   7      711.11      667.70     87.43 o
   5  11   7      492.16      509.28     87.10 o
   6  11   7     3092.72     3306.99    145.04 o
   7  11   7      572.05      596.48     88.40 o
   8  11   7      194.61      125.26     82.40 o
   9  11   7       21.93       43.16     77.44 o
  10  11   7       10.85       12.18     82.99 o
 -12  12   7      514.06      465.54    114.54 o
 -11  12   7      426.59      478.58     93.22 o
 -10  12   7        1.61        0.00     77.52 o
  -9  12   7       39.21       27.78     66.43 o
  -8  12   7       74.78       74.89     71.28 o
  -7  12   7       10.55        7.63     65.99 o
  -6  12   7       50.52       44.84     47.05 o
  -5  12   7      105.05       85.72     34.74 o
  -4  12   7       10.48        3.26     34.62 o
  -3  12   7      544.12      561.14     43.98 o
  -2  12   7       91.90      101.13     36.72 o
  -1  12   7      123.10      133.25     34.97 o
   0  12   7     1205.42     1277.04     51.75 o
   1  12   7     1390.28     1404.21     53.12 o
   2  12   7       56.14       48.96     47.73 o
   3  12   7      139.90       88.44     65.28 o
   4  12   7       23.66       13.26     61.85 o
   5  12   7      534.97      530.98     87.60 o
   6  12   7     1084.16     1076.27    106.78 o
   7  12   7      291.23      225.21     86.65 o
   8  12   7       50.56       27.47     76.67 o
   9  12   7       81.36       35.24     90.41 o
  10  12   7      188.79      135.85     98.59 o
 -11  13   7      242.35      136.61     84.84 o
 -10  13   7      993.74      936.43    104.97 o
  -9  13   7      174.43      134.44     83.68 o
  -8  13   7      524.08      421.97     88.06 o
  -7  13   7       52.86       31.31     75.36 o
  -6  13   7     1014.39     1034.90     70.58 o
  -5  13   7       28.40       13.89     37.54 o
  -4  13   7        3.05        2.14     36.93 o
  -3  13   7      395.35      303.20     39.82 o
  -2  13   7      337.84      284.88     41.11 o
  -1  13   7        1.37        3.32     35.29 o
   0  13   7      912.85      801.84     63.79 o
   1  13   7      942.87      934.79     68.44 o
   2  13   7     2707.32     2715.03     90.76 o
   3  13   7      341.82      278.47     86.02 o
   4  13   7        0.74       30.19     80.36 o
   5  13   7       37.04       85.44     84.51 o
   6  13   7        6.96        0.00     79.87 o
   7  13   7      587.69      442.94     91.55 o
   8  13   7       85.02       46.47     89.73 o
   9  13   7      200.95      248.10     94.47 o
 -10  14   7        1.53        0.00     88.55 o
  -9  14   7      393.85      301.03     85.12 o
  -8  14   7       27.90       50.49     75.04 o
  -7  14   7     1383.76     1349.98    110.52 o
  -6  14   7      407.59      273.10     88.04 o
  -5  14   7      102.26       72.13     39.20 o
  -4  14   7     1990.19     2088.86     99.65 o
  -3  14   7        2.13        0.00     40.10 o
  -2  14   7      187.68      145.70     51.21 o
  -1  14   7       17.25       27.91     41.85 o
   0  14   7      441.48      428.04     61.79 o
   1  14   7     1044.44     1009.98     72.23 o
   2  14   7      309.56      311.40     55.21 o
   3  14   7      276.47      234.28     88.49 o
   4  14   7      321.00      223.32     89.74 o
   5  14   7       27.08       63.31     80.81 o
   6  14   7       16.08        0.00     91.62 o
   7  14   7      142.16      148.47     95.95 o
   8  14   7        6.91       13.51     99.64 o
  -9  15   7       91.68       96.10     83.99 o
  -8  15   7       23.34       28.89     89.12 o
  -7  15   7       11.20        0.00     85.45 o
  -6  15   7       47.61       86.50     77.05 o
  -5  15   7     1244.16     1351.25    116.50 o
  -4  15   7      507.30      544.16     84.87 o
  -3  15   7       67.71       14.96     50.56 o
  -2  15   7     1081.25     1139.11     76.46 o
  -1  15   7      153.33      130.19     56.04 o
   0  15   7        7.04        0.00     41.02 o
   1  15   7       46.46       22.61     45.74 o
   2  15   7       96.45       74.08     51.30 o
   3  15   7      979.36      905.22    112.19 o
   4  15   7       66.50       72.92     93.22 o
   5  15   7        0.77       17.92     80.14 o
   6  15   7      612.28      490.17    113.86 o
   7  15   7      139.97      152.15     74.69 o
  -8  16   7      135.62       81.20     96.74 o
  -7  16   7      336.35      407.97    105.95 o
  -6  16   7       56.40       64.66     79.20 o
  -5  16   7      424.47      355.54    100.15 o
  -4  16   7        5.11        0.00     56.43 o
  -3  16   7      697.41      632.76     66.89 o
  -2  16   7      203.07      199.54     64.19 o
  -1  16   7      430.25      367.11     67.80 o
   0  16   7      224.96      200.82     60.93 o
   1  16   7       18.84       22.72     48.24 o
   2  16   7       15.70       21.32     46.29 o
   3  16   7       78.98       55.68     64.54 o
   4  16   7        0.66       17.68     62.58 o
   5  16   7      584.52      563.77     74.13 o
   6  16   7       48.45       17.07     74.33 o
  -6  17   7      251.12      241.53     91.21 o
  -5  17   7        2.38       69.62     97.73 o
  -4  17   7        3.52        8.01     63.56 o
  -3  17   7       50.41       36.70     62.42 o
  -2  17   7      418.99      393.17     69.21 o
  -1  17   7      607.19      613.12     70.72 o
   0  17   7      175.44      136.23     65.09 o
   1  17   7       36.97        6.51     64.95 o
   2  17   7        6.60       24.41     67.22 o
   3  17   7       37.44       56.14     65.68 o
   4  17   7      421.28      409.75     81.85 o
  -4  18   7       23.73       77.49    101.07 o
  -3  18   7        5.60        0.00     63.96 o
  -2  18   7      118.13       46.14     63.70 o
  -1  18   7       20.75        0.00     59.56 o
   0  18   7      110.09      133.33     65.08 o
   1  18   7      463.41      442.79     73.06 o
 -16   0   8     2612.29     2739.58    168.28 o
 -14   0   8     1710.18     1596.59    132.03 o
 -12   0   8        0.08        0.00     78.16 o
 -10   0   8      696.57      798.01     83.34 o
  -8   0   8     6380.17     6222.51     98.07 o
  -6   0   8     6529.20     5820.17    202.76 o
  -4   0   8       15.63       27.86     17.50 o
  -2   0   8     3305.33     3280.44     72.85 o
   0   0   8      136.34       81.92     39.97 o
   2   0   8     6947.00     6814.95     74.09 o
   4   0   8     1011.92     1059.46     50.92 o
   6   0   8      740.03      639.88     58.46 o
   8   0   8     2243.93     2408.20    102.70 o
  10   0   8     2487.71     2614.15     87.07 o
  12   0   8       77.57       71.96     59.58 o
 -16   1   8      161.56       93.89     72.45 o
 -15   1   8      565.98      576.70     78.73 o
 -14   1   8        8.72       16.10     57.99 o
 -13   1   8        6.06       21.78     56.45 o
 -12   1   8     1862.74     1958.90     86.62 o
 -11   1   8     1335.11     1364.80     73.39 o
 -10   1   8      616.39      576.69     53.55 o
  -9   1   8       74.58       74.56     34.76 o
  -8   1   8     1753.81     1703.35     46.33 o
  -7   1   8    11443.27    11411.92     85.28 o
  -6   1   8      186.32      140.92     12.39 o
  -5   1   8      518.26      493.22     17.24 o
  -4   1   8      167.50      124.35     14.77 o
  -3   1   8    24613.45    24987.75    128.84 o
  -2   1   8     1580.20     1693.06     26.76 o
  -1   1   8     2234.48     2241.92     47.32 o
   0   1   8     3439.58     3439.70     83.87 o
   1   1   8        4.86       10.76     41.12 o
   2   1   8     1698.04     1707.78     28.02 o
   3   1   8       34.10        7.67     17.71 o
   4   1   8      194.23      185.86     23.54 o
   5   1   8      168.82      129.19     26.76 o
   6   1   8     1175.46     1133.45     41.34 o
   7   1   8       14.97       20.81     30.05 o
   8   1   8     1665.03     1772.55     54.22 o
   9   1   8       50.91       29.46     35.49 o
  10   1   8      341.91      254.67     41.41 o
  11   1   8     1171.66     1185.85     59.27 o
  12   1   8      195.71      194.40     50.82 o
  13   1   8        3.56       25.03     62.62 o
 -16   2   8        7.21        2.68     76.96 o
 -15   2   8       80.69       30.84     61.12 o
 -14   2   8      535.39      436.00     70.55 o
 -13   2   8      203.28      149.56     60.97 o
 -12   2   8     2139.15     2211.23     89.87 o
 -11   2   8      623.57      555.58     57.17 o
 -10   2   8     2322.38     2336.75     80.03 o
  -9   2   8       17.96       16.65     34.53 o
  -8   2   8      302.07      269.50     29.33 o
  -7   2   8      341.53      307.10     28.46 o
  -6   2   8        0.23        9.24     13.04 o
  -5   2   8        0.26        0.48     11.13 o
  -4   2   8     5071.82     4852.46     36.73 o
  -3   2   8      120.38      188.66     16.43 o
  -2   2   8    13447.74    13189.90    148.26 o
  -1   2   8      735.31      868.94     52.49 o
   0   2   8     3328.88     3376.03     87.03 o
   1   2   8      705.53      592.28     53.89 o
   2   2   8       49.90       72.53     43.68 o
   3   2   8     1379.04     1366.35     67.16 o
   4   2   8     5742.42     5993.54     65.87 o
   5   2   8     3278.76     3315.86     54.28 o
   6   2   8     7309.31     7607.94     84.40 o
   7   2   8      910.82      807.96     40.99 o
   8   2   8      141.70      126.85     34.38 o
   9   2   8      311.85      262.68     38.87 o
  10   2   8      308.81      237.32     41.61 o
  11   2   8       67.88       54.90     42.03 o
  12   2   8        0.41       21.64     60.39 o
  13   2   8        7.71        0.00     91.99 o
 -15   3   8      615.50      720.10    108.90 o
 -14   3   8     1349.80     1414.44    127.54 o
 -13   3   8      127.28      125.99     61.31 o
 -12   3   8      125.61       97.55     50.56 o
 -11   3   8      482.60      417.93     59.46 o
 -10   3   8     1122.51     1133.67     65.76 o
  -9   3   8     1114.89     1072.54     47.08 o
  -8   3   8     3685.61     3538.17     83.72 o
  -7   3   8      509.06      454.40     32.35 o
  -6   3   8      898.13      867.41     24.85 o
  -5   3   8      615.48      591.43     16.06 o
  -4   3   8     1025.38      944.40     21.58 o
  -3   3   8     3386.66     3340.88    103.42 o
  -2   3   8     9660.23     9876.61    137.88 o
  -1   3   8       46.18       33.20     36.89 o
   0   3   8      128.86      148.54     35.63 o
   1   3   8     2012.16     1774.72     67.87 o
   2   3   8       36.02       23.09     35.54 o
   3   3   8      287.22      265.32     45.68 o
   4   3   8      341.70      372.01     55.05 o
   5   3   8     1597.25     1621.93     56.25 o
   6   3   8       84.04       72.69     38.42 o
   7   3   8     1200.79     1260.09     58.61 o
   8   3   8      776.08      696.16     98.07 o
   9   3   8      876.47      832.15     58.00 o
  10   3   8     1381.97     1378.70     70.23 o
  11   3   8       29.06       39.42     74.02 o
  12   3   8       36.30       41.61     80.89 o
  13   3   8       71.79       30.97     90.31 o
 -15   4   8      276.32      169.95    103.66 o
 -14   4   8      778.02      710.42    110.65 o
 -13   4   8        8.36        5.72     70.31 o
 -12   4   8      513.56      457.20     88.47 o
 -11   4   8      585.87      541.28     86.48 o
 -10   4   8     1318.44     1405.88     98.78 o
  -9   4   8        1.89        4.24     28.18 o
  -8   4   8     2121.42     2206.75     52.53 o
  -7   4   8        2.43        0.00     20.90 o
  -6   4   8     4511.68     4568.30     47.41 o
  -5   4   8     6174.09     6123.07     64.51 o
  -4   4   8       79.77       69.45     19.51 o
  -3   4   8     1705.45     1871.80     49.40 o
  -2   4   8     4906.90     4678.86     96.52 o
  -1   4   8      520.80      560.04     35.41 o
   0   4   8    13714.56    13509.10    170.16 o
   1   4   8       62.87       99.24     38.56 o
   2   4   8    14929.44    14428.98    184.28 o
   3   4   8      461.63      537.42     55.25 o
   4   4   8     1137.60     1124.98     75.02 o
   5   4   8       10.76       13.40     48.64 o
   6   4   8     1163.01     1095.52     54.35 o
   7   4   8      335.86      312.92     44.57 o
   8   4   8        7.89        0.00     41.77 o
   9   4   8      232.06      162.20     48.04 o
  10   4   8     1294.55     1242.38     69.05 o
  11   4   8       14.80        0.00     53.26 o
  12   4   8      626.18      625.40    103.13 o
  13   4   8      480.22      467.18    105.02 o
 -15   5   8      939.48      981.87    128.91 o
 -14   5   8       62.85       22.17     84.17 o
 -13   5   8      102.59       49.32     73.33 o
 -12   5   8      229.72      171.08     73.13 o
 -11   5   8       22.85        0.00     61.71 o
 -10   5   8      931.76      886.93     86.59 o
  -9   5   8     2367.92     2361.02     58.32 o
  -8   5   8      296.04      256.41     33.73 o
  -7   5   8     1850.88     1822.23     60.85 o
  -6   5   8      549.29      534.28     23.33 o
  -5   5   8       94.80      101.17     18.52 o
  -4   5   8      310.93      310.17     20.31 o
  -3   5   8      158.57      118.48     25.97 o
  -2   5   8      220.40      248.18     50.74 o
  -1   5   8        0.06        1.63     27.23 o
   0   5   8     1158.25     1266.65     48.38 o
   1   5   8    20499.70    20605.46    159.33 o
   2   5   8     1838.55     1882.12     82.74 o
   3   5   8      951.97      845.19     68.50 o
   4   5   8     2286.64     2346.31     91.15 o
   5   5   8     2603.61     2552.12     98.51 o
   6   5   8     3443.67     3439.08    114.42 o
   7   5   8     1798.63     1780.75     65.66 o
   8   5   8      218.37      185.64     37.92 o
   9   5   8     3528.93     3681.88     79.23 o
  10   5   8      473.20      438.00     46.13 o
  11   5   8       18.85        0.00     52.70 o
  12   5   8      112.76      129.32     94.83 o
 -15   6   8      240.63      248.43    102.43 o
 -14   6   8        7.03       33.32     91.27 o
 -13   6   8       15.68       28.60     84.61 o
 -12   6   8     1436.46     1609.17    114.07 o
 -11   6   8      570.49      561.49     85.48 o
 -10   6   8     1669.70     1744.79    131.39 o
  -9   6   8      227.04      202.74     36.62 o
  -8   6   8     1556.02     1533.52     61.59 o
  -7   6   8       57.45       47.44     36.74 o
  -6   6   8     1903.01     1902.35     36.13 o
  -5   6   8     1304.09     1399.25     30.86 o
  -4   6   8     3357.43     3387.40     41.28 o
  -3   6   8     1755.97     1789.17     64.70 o
  -2   6   8      133.35       72.25     25.75 o
  -1   6   8      147.88      157.73     42.55 o
   0   6   8     2622.23     2538.89     64.41 o
   1   6   8     2142.98     2074.98     61.19 o
   2   6   8      137.37      114.93     33.98 o
   3   6   8      218.07      228.90     40.81 o
   4   6   8     2583.07     2637.67    141.91 o
   5   6   8     2663.36     2645.89     94.83 o
   6   6   8      718.30      731.71     50.58 o
   7   6   8      200.65      158.59     44.66 o
   8   6   8      883.49      917.82     49.31 o
   9   6   8       66.24       28.46     37.16 o
  10   6   8       36.59       18.12     49.77 o
  11   6   8      320.71      347.76     88.46 o
  12   6   8        2.10        0.00     90.98 o
 -15   7   8       97.59       59.88     91.45 o
 -14   7   8      502.84      389.48     98.25 o
 -13   7   8      269.15      238.93     96.94 o
 -12   7   8      186.96      242.03     91.20 o
 -11   7   8     6591.22     6618.79    190.50 o
 -10   7   8        1.00        3.04     41.81 o
  -9   7   8      337.30      287.88     38.62 o
  -8   7   8       90.67       94.41     42.04 o
  -7   7   8      214.72      181.51     40.48 o
  -6   7   8       39.95       10.26     46.49 o
  -5   7   8      242.65      227.43     29.53 o
  -4   7   8     3955.97     3761.85     50.28 o
  -3   7   8     6448.98     6592.56     80.94 o
  -2   7   8     4070.36     4089.46     66.25 o
  -1   7   8     5137.41     5355.81     74.38 o
   0   7   8     2250.46     2023.63     87.03 o
   1   7   8      147.54      151.05     57.53 o
   2   7   8     1742.31     1618.91     75.95 o
   3   7   8     1202.96     1125.55     54.76 o
   4   7   8     1276.14     1241.28     83.54 o
   5   7   8     2340.98     2376.02     74.26 o
   6   7   8      106.66      104.60     43.24 o
   7   7   8     2221.78     2344.37    105.61 o
   8   7   8      666.48      632.63     46.41 o
   9   7   8        3.90        0.19     37.11 o
  10   7   8        0.95       16.07     53.77 o
  11   7   8        8.62       19.61     83.87 o
  12   7   8      182.66      156.58     93.26 o
 -14   8   8      351.33      285.87    108.48 o
 -13   8   8       11.71        0.00     94.52 o
 -12   8   8     1540.45     1434.12    114.36 o
 -11   8   8       26.55        1.09     81.32 o
 -10   8   8       55.27       40.26     45.22 o
  -9   8   8       75.43       72.49     56.65 o
  -8   8   8      355.28      395.83     62.57 o
  -7   8   8     2681.73     2550.58     78.56 o
  -6   8   8       81.37       39.23     40.75 o
  -5   8   8      476.97      438.81     35.32 o
  -4   8   8     2330.60     2341.64     56.26 o
  -3   8   8     1456.92     1486.10     46.98 o
  -2   8   8        5.50        7.47     30.23 o
  -1   8   8     2934.35     3007.14     61.67 o
   0   8   8       24.80        2.65     43.03 o
   1   8   8      780.49      700.02     74.16 o
   2   8   8     3551.66     3598.13    123.28 o
   3   8   8     2075.72     2143.73     83.90 o
   4   8   8      184.85      205.82     42.85 o
   5   8   8      193.58      211.41     46.32 o
   6   8   8       48.08       26.45     42.59 o
   7   8   8      143.92      126.53     47.45 o
   8   8   8       14.10        0.00     45.95 o
   9   8   8      317.56      307.32     56.75 o
  10   8   8      262.86      214.64     61.65 o
  11   8   8       72.60       82.82     90.42 o
 -14   9   8       16.32       42.42    103.62 o
 -13   9   8      330.31      271.04    101.67 o
 -12   9   8      128.18      109.74     88.23 o
 -11   9   8      128.73       80.40     72.01 o
 -10   9   8      139.34      115.95     61.91 o
  -9   9   8     1185.89     1126.22     86.45 o
  -8   9   8      449.80      368.51     50.54 o
  -7   9   8     1656.75     1728.08     72.84 o
  -6   9   8      713.73      674.87     53.87 o
  -5   9   8     4071.52     4163.99     74.12 o
  -4   9   8       29.62       13.06     31.54 o
  -3   9   8      283.08      274.49     36.68 o
  -2   9   8       32.85       38.86     29.73 o
  -1   9   8     3517.19     3422.46     70.10 o
   0   9   8       19.97       26.14     31.28 o
   1   9   8      690.66      746.91     73.67 o
   2   9   8        9.35        4.38     52.76 o
   3   9   8     4272.03     4337.64    142.94 o
   4   9   8     1033.99      942.02     88.42 o
   5   9   8       65.01        1.31     62.88 o
   6   9   8      112.28       87.64     47.40 o
   7   9   8      205.69      163.39     49.00 o
   8   9   8      158.42      127.27     49.94 o
   9   9   8        7.05        4.07     71.59 o
  10   9   8       58.74       43.32     60.75 o
  11   9   8     1437.27     1587.29    135.24 o
 -13  10   8      564.72      601.65    117.34 o
 -12  10   8      243.81      236.32     90.00 o
 -11  10   8       84.00       67.42     51.15 o
 -10  10   8       78.68       92.75     63.80 o
  -9  10   8       19.16       27.95     60.67 o
  -8  10   8       78.39       79.59     45.35 o
  -7  10   8      374.37      320.38     50.73 o
  -6  10   8      926.38      866.06     43.54 o
  -5  10   8     2906.18     2963.68     86.71 o
  -4  10   8      434.01      422.48     38.66 o
  -3  10   8      724.06      724.71     42.67 o
  -2  10   8      691.77      710.70     42.15 o
  -1  10   8      495.11      419.50     40.04 o
   0  10   8       90.55       60.00     33.98 o
   1  10   8        1.78        4.46     37.40 o
   2  10   8     4982.61     5077.64    152.23 o
   3  10   8      935.50     1036.65     93.50 o
   4  10   8      143.29      123.59     71.39 o
   5  10   8     1095.57     1002.13     89.07 o
   6  10   8     1309.04     1412.53    109.72 o
   7  10   8       85.51       88.32     73.66 o
   8  10   8        4.10       35.43     72.19 o
   9  10   8        0.38        0.00     74.92 o
  10  10   8      310.15      260.88     66.71 o
 -13  11   8      464.52      307.92    105.18 o
 -12  11   8       40.84       56.21     90.90 o
 -11  11   8      776.88      617.16     91.46 o
 -10  11   8       71.36       57.31     70.90 o
  -9  11   8      752.84      822.16     87.18 o
  -8  11   8        0.28       10.72     46.36 o
  -7  11   8      198.84      103.01     44.28 o
  -6  11   8      140.43      105.93     34.36 o
  -5  11   8     2470.92     2376.01     82.19 o
  -4  11   8     1501.56     1514.41     55.35 o
  -3  11   8     3327.73     3514.40     74.24 o
  -2  11   8      907.65      901.59     47.74 o
  -1  11   8     1215.44     1124.71     48.64 o
   0  11   8       20.24       15.85     32.65 o
   1  11   8      146.67      159.49     44.16 o
   2  11   8      160.23      146.64     42.65 o
   3  11   8       13.92       11.50     72.47 o
   4  11   8      896.17      878.99     96.43 o
   5  11   8     2605.46     2681.91    135.07 o
   6  11   8      949.44      939.41    105.20 o
   7  11   8     1004.44     1024.02    107.50 o
   8  11   8        6.15        0.54     77.14 o
   9  11   8       45.83       17.12     88.50 o
  10  11   8      361.93      360.53     73.87 o
 -12  12   8      239.97      222.29     98.81 o
 -11  12   8      561.37      554.89     96.57 o
 -10  12   8      173.37      162.83     79.70 o
  -9  12   8      174.64      207.29     73.80 o
  -8  12   8        9.33       18.92     62.76 o
  -7  12   8        0.83        5.63     45.80 o
  -6  12   8        0.38       15.21     49.01 o
  -5  12   8      280.07      248.93     39.97 o
  -4  12   8     1239.00     1203.43     67.85 o
  -3  12   8      134.31       96.81     37.87 o
  -2  12   8     3077.79     3134.18     84.38 o
  -1  12   8     1079.50     1113.59     51.96 o
   0  12   8      307.05      243.44     39.50 o
   1  12   8      753.88      727.10     46.87 o
   2  12   8     1586.80     1703.12    116.21 o
   3  12   8      116.71      106.84     69.26 o
   4  12   8        3.98        0.00     64.03 o
   5  12   8      139.41      203.47     83.50 o
   6  12   8     2137.48     2507.05    136.12 o
   7  12   8      580.90      580.35     93.11 o
   8  12   8        1.53       17.26     87.84 o
   9  12   8       83.10       62.22     87.19 o
 -11  13   8       52.28       30.80     83.35 o
 -10  13   8      147.98      106.18     77.76 o
  -9  13   8       88.11       35.88     81.47 o
  -8  13   8      567.75      565.14     92.81 o
  -7  13   8     2879.94     2890.28    145.06 o
  -6  13   8       24.77        5.41     49.81 o
  -5  13   8       28.89       27.17     37.69 o
  -4  13   8      192.80      175.19     39.38 o
  -3  13   8      279.87      251.78     42.69 o
  -2  13   8       80.28       50.41     35.25 o
  -1  13   8       48.60       24.54     37.61 o
   0  13   8     1165.48     1132.18     55.23 o
   1  13   8     5445.50     5705.59    183.67 o
   2  13   8      182.45      190.83     71.60 o
   3  13   8      277.38      225.95     88.28 o
   4  13   8      195.93      130.73     85.81 o
   5  13   8        1.53       10.04     75.54 o
   6  13   8       76.93       58.78     89.12 o
   7  13   8       52.23       45.13     92.14 o
   8  13   8      105.58      130.38     93.81 o
 -10  14   8        2.57        0.00     88.98 o
  -9  14   8        6.20       18.65     75.52 o
  -8  14   8      604.25      702.46    104.02 o
  -7  14   8        9.32        0.00     73.71 o
  -6  14   8      707.50      723.43     68.87 o
  -5  14   8      119.94       88.20     40.37 o
  -4  14   8       58.01       41.80     39.58 o
  -3  14   8     1679.41     1731.71     64.48 o
  -2  14   8      210.35      131.58     35.59 o
  -1  14   8      133.05      114.26     51.80 o
   0  14   8      387.13      322.46     57.04 o
   1  14   8      385.30      400.48     61.15 o
   2  14   8      311.65      310.98     82.12 o
   3  14   8      237.92      248.10     85.18 o
   4  14   8      475.58      417.44     91.04 o
   5  14   8      286.71      285.68     92.59 o
   6  14   8      451.60      435.69    100.43 o
   7  14   8        9.22       37.29     93.21 o
   8  14   8       34.92       24.97     91.94 o
  -9  15   8      174.29      231.03    100.15 o
  -8  15   8        9.93       32.21     91.94 o
  -7  15   8      517.73      516.59    105.61 o
  -6  15   8      639.59      718.71     99.90 o
  -5  15   8       84.68      113.65     58.77 o
  -4  15   8        5.71       17.76     44.22 o
  -3  15   8      490.78      448.48     60.13 o
  -2  15   8     1135.74     1116.94     92.19 o
  -1  15   8      739.69      894.46     59.06 o
   0  15   8        1.12        0.62     52.94 o
   1  15   8       22.33       28.69     57.06 o
   2  15   8      903.24      827.87    105.75 o
   3  15   8       44.67        0.00     78.24 o
   4  15   8      103.60       73.49     78.68 o
   5  15   8      189.95      175.37    101.18 o
   6  15   8      201.37      163.15     93.41 o
  -8  16   8       15.20       39.04     85.16 o
  -7  16   8        5.19       56.87     91.00 o
  -6  16   8        0.12       12.75     91.26 o
  -5  16   8       34.77       69.78     92.93 o
  -4  16   8      108.94      120.37     60.96 o
  -3  16   8       10.31        2.97     61.03 o
  -2  16   8      521.69      506.85     69.12 o
  -1  16   8      635.85      618.55     70.47 o
   0  16   8       18.34        5.94     50.26 o
   1  16   8      300.72      279.25     53.30 o
   2  16   8      264.24      210.43     61.57 o
   3  16   8       89.01       81.82     63.83 o
   4  16   8        1.44       20.20     63.86 o
   5  16   8        5.24       66.36    104.59 o
  -6  17   8       78.45       78.07    100.94 o
  -5  17   8      263.45      295.04    100.94 o
  -4  17   8       22.56       33.60     60.35 o
  -3  17   8      202.75      205.82     67.93 o
  -2  17   8      300.96      256.74     62.38 o
  -1  17   8        1.30        0.41     59.47 o
   0  17   8      739.96      749.38     77.40 o
   1  17   8       16.84        0.00     67.27 o
   2  17   8       14.00       10.02     64.01 o
   3  17   8      389.22      359.79     76.20 o
  -3  18   8       10.27        1.54     65.12 o
  -2  18   8       11.92        6.41     65.16 o
  -1  18   8       63.33       69.72     65.25 o
   0  18   8      328.49      285.16     75.80 o
 -15   0   9     2468.47     2849.21    162.00 o
 -13   0   9     1187.39     1045.53    109.10 o
 -11   0   9      116.13       70.37     61.74 o
  -9   0   9     3468.81     3418.12     82.76 o
  -7   0   9    29948.60    30051.36    370.43 o
  -5   0   9      194.27      210.98     30.07 o
  -3   0   9      704.39      782.43     27.14 o
  -1   0   9     2005.06     2077.85     67.06 o
   1   0   9     2110.34     1927.15     43.84 o
   3   0   9      909.72      961.00     42.66 o
   5   0   9     4340.74     4460.85     99.09 o
   7   0   9     1198.16     1253.30     76.21 o
   9   0   9     4193.55     4487.94    102.99 o
  11   0   9     1531.34     1557.74     79.63 o
 -16   1   9     1143.82     1177.37     99.95 o
 -15   1   9       63.04       49.98     68.93 o
 -14   1   9       84.75       85.48     63.04 o
 -13   1   9       13.22       23.39     54.36 o
 -12   1   9     1068.73     1092.75     72.76 o
 -11   1   9      200.16      198.81     55.08 o
 -10   1   9       13.02       16.78     40.58 o
  -9   1   9     8228.08     7933.67     83.85 o
  -8   1   9     1168.93     1153.36     38.68 o
  -7   1   9     1002.64     1039.37     35.19 o
  -6   1   9     6481.34     6373.74     61.73 o
  -5   1   9      740.03      725.67     21.09 o
  -4   1   9      361.11      320.68     17.30 o
  -3   1   9      248.50      294.14     18.77 o
  -2   1   9     8820.64     8549.21     72.65 o
  -1   1   9     8421.26     8682.10    124.00 o
   0   1   9       48.67      100.77     43.37 o
   1   1   9      630.53      646.03     23.16 o
   2   1   9     5684.29     5389.78     62.03 o
   3   1   9     2907.90     2942.17     41.30 o
   4   1   9      760.71      667.91     29.21 o
   5   1   9       54.90       47.84     26.64 o
   6   1   9      310.33      308.87     32.03 o
   7   1   9     1741.48     1757.56     68.71 o
   8   1   9      224.56      186.56     35.23 o
   9   1   9      333.94      302.13     40.27 o
  10   1   9      770.82      721.39     49.92 o
  11   1   9      216.34      172.35     46.24 o
  12   1   9      123.97      154.38     61.97 o
 -16   2   9       20.21       36.94     73.01 o
 -15   2   9       29.32        0.00    102.36 o
 -14   2   9        9.88       14.43     65.93 o
 -13   2   9     1138.11     1198.17     91.24 o
 -12   2   9      199.93      181.83     58.80 o
 -11   2   9     4653.36     4700.95    109.27 o
 -10   2   9      289.99      299.90     49.88 o
  -9   2   9     1503.94     1468.47     51.36 o
  -8   2   9     1717.29     1728.66     42.98 o
  -7   2   9       78.77       70.89     25.98 o
  -6   2   9     6136.87     6098.57     59.28 o
  -5   2   9      313.43      285.18     15.56 o
  -4   2   9     4037.75     3990.51     41.18 o
  -3   2   9    13837.82    13542.99    167.04 o
  -2   2   9      463.82      487.94     18.73 o
  -1   2   9     2236.40     2020.85     72.72 o
   0   2   9      167.74      261.28     43.18 o
   1   2   9      445.63      379.58     52.83 o
   2   2   9      742.06      657.35     56.62 o
   3   2   9       85.54       96.99     27.93 o
   4   2   9      138.40      126.51     29.92 o
   5   2   9      767.12      752.24     43.19 o
   6   2   9     5406.78     5520.47     74.16 o
   7   2   9     2685.60     2712.28     60.38 o
   8   2   9      132.45      110.25     33.99 o
   9   2   9       68.61       44.63     36.61 o
  10   2   9       65.67       51.27     39.79 o
  11   2   9       27.22       33.10     45.33 o
  12   2   9        0.16        0.00     83.32 o
 -15   3   9       29.37       10.92    102.21 o
 -14   3   9      231.05      306.15     98.56 o
 -13   3   9       45.99       16.97     70.11 o
 -12   3   9       10.84       22.99     54.58 o
 -11   3   9      654.58      572.01     61.38 o
 -10   3   9     1285.61     1296.58     54.32 o
  -9   3   9     1799.88     1629.31     68.47 o
  -8   3   9     2073.25     2080.16     51.77 o
  -7   3   9     6145.57     6350.28    156.65 o
  -6   3   9      123.36      129.71     18.82 o
  -5   3   9      715.59      708.61     19.20 o
  -4   3   9     3261.18     3345.08     39.11 o
  -3   3   9     6879.20     6966.91     89.55 o
  -2   3   9     1397.40     1086.04     59.89 o
  -1   3   9     1201.18     1302.10     64.36 o
   0   3   9     1052.81     1125.17     62.13 o
   1   3   9     7004.75     6904.16    131.61 o
   2   3   9       11.13       13.80     42.28 o
   3   3   9      500.57      536.15     60.44 o
   4   3   9       41.90       34.45     51.70 o
   5   3   9      800.53      826.32     46.16 o
   6   3   9     1069.93     1092.32     53.96 o
   7   3   9       86.95       52.33     38.98 o
   8   3   9        4.70       26.98     42.12 o
   9   3   9     1689.05     1704.10     72.60 o
  10   3   9      363.12      322.06     55.03 o
  11   3   9      239.47      183.58     57.46 o
  12   3   9       46.18       21.16     87.97 o
 -15   4   9      816.51      808.09    116.32 o
 -14   4   9        2.25        1.82     91.79 o
 -13   4   9       81.71       98.95     82.64 o
 -12   4   9       20.33        0.63     67.27 o
 -11   4   9      260.93      193.65     77.89 o
 -10   4   9      347.38      256.26     52.58 o
  -9   4   9     2213.93     2114.58    105.44 o
  -8   4   9      202.81      166.73     32.83 o
  -7   4   9     2509.26     2490.63     73.77 o
  -6   4   9      485.32      471.56     27.16 o
  -5   4   9    11162.23    11377.28     63.53 o
  -4   4   9     2353.64     2338.05     48.83 o
  -3   4   9    11147.41    11377.38    170.01 o
  -2   4   9      858.11      747.03     39.41 o
  -1   4   9     3738.80     3716.07    100.59 o
   0   4   9      435.40      426.59     54.19 o
   1   4   9     4442.14     4137.95    106.22 o
   2   4   9       12.46       22.09     50.16 o
   3   4   9     8171.23     8189.54    155.83 o
   4   4   9      851.94      800.42     72.45 o
   5   4   9     1781.80     1630.14     86.63 o
   6   4   9      602.64      568.29     46.99 o
   7   4   9      173.31      143.38     41.95 o
   8   4   9      641.67      532.85     52.70 o
   9   4   9      349.01      344.35     51.76 o
  10   4   9       90.74      105.04     51.57 o
  11   4   9     1289.91     1308.69     80.30 o
  12   4   9      105.61       75.66     85.32 o
 -15   5   9      228.53      314.24    101.79 o
 -14   5   9      542.81      628.26    112.52 o
 -13   5   9       28.23       22.73     85.63 o
 -12   5   9       28.82       35.72     71.54 o
 -11   5   9      280.45      298.37     72.07 o
 -10   5   9      379.17      378.69     54.01 o
  -9   5   9      113.81       91.90     30.93 o
  -8   5   9     4567.92     4725.46     74.83 o
  -7   5   9      373.97      364.65     26.41 o
  -6   5   9     1146.90     1128.76     30.10 o
  -5   5   9     2484.94     2406.48     38.33 o
  -4   5   9      844.41      845.87     35.36 o
  -3   5   9     5677.47     5834.19     87.11 o
  -2   5   9      477.93      521.41     50.51 o
  -1   5   9       93.61      109.96     31.35 o
   0   5   9      574.79      634.52     41.04 o
   1   5   9      110.82       51.12     41.39 o
   2   5   9     1403.40     1474.90     81.10 o
   3   5   9      341.27      395.83     62.78 o
   4   5   9     1204.03     1214.08     81.53 o
   5   5   9     1764.40     1742.34     90.88 o
   6   5   9      435.51      327.33     63.79 o
   7   5   9       19.72        0.00     40.37 o
   8   5   9      122.92      120.20     44.69 o
   9   5   9        0.59       14.05     37.81 o
  10   5   9      122.71      119.27     41.90 o
  11   5   9      851.43      708.59     69.86 o
  12   5   9      244.11      170.02     91.63 o
 -15   6   9      187.94      191.10    106.00 o
 -14   6   9      543.58      579.71    105.65 o
 -13   6   9      361.15      244.72     84.75 o
 -12   6   9      242.14      287.60     83.16 o
 -11   6   9     1691.83     1887.81    119.18 o
 -10   6   9       57.27       20.57     38.57 o
  -9   6   9      130.33      111.87     35.29 o
  -8   6   9      651.03      534.45     45.43 o
  -7   6   9       39.82       32.64     39.15 o
  -6   6   9     1417.27     1427.82     32.03 o
  -5   6   9      382.72      418.23     23.19 o
  -4   6   9     3683.70     3618.69     46.40 o
  -3   6   9     4501.48     4419.79     82.99 o
  -2   6   9     1207.47     1177.27     51.44 o
  -1   6   9       31.97       23.96     45.93 o
   0   6   9      212.90      242.69     37.04 o
   1   6   9     1703.02     1610.18     58.62 o
   2   6   9      864.83      941.96     50.92 o
   3   6   9     1134.26     1087.44     54.03 o
   4   6   9     3555.83     3641.71     86.53 o
   5   6   9     1164.60     1118.05     89.32 o
   6   6   9       18.83        0.00     42.77 o
   7   6   9      564.42      586.97     44.60 o
   8   6   9     1006.90      947.20     51.25 o
   9   6   9        0.24        6.26     39.41 o
  10   6   9      238.15      170.51     74.97 o
  11   6   9       73.33       65.41     59.15 o
  12   6   9      417.20      420.60    101.36 o
 -15   7   9        5.32        0.00    105.71 o
 -14   7   9      311.67      274.29    104.58 o
 -13   7   9       69.78       59.65     90.51 o
 -12   7   9     2819.42     2738.68    140.02 o
 -11   7   9      131.25      155.63     79.07 o
 -10   7   9     2669.57     2827.44    148.33 o
  -9   7   9      747.77      790.31     46.97 o
  -8   7   9       81.71       68.66     40.30 o
  -7   7   9      162.85      137.25     42.34 o
  -6   7   9     1223.83     1284.42     57.66 o
  -5   7   9     1188.88     1240.93     43.75 o
  -4   7   9     6625.39     6645.17     61.93 o
  -3   7   9        0.94        2.55     29.34 o
  -2   7   9     5454.59     5528.55     93.76 o
  -1   7   9     1728.93     1639.55     83.48 o
   0   7   9     1557.98     1555.23     85.65 o
   1   7   9     1197.40     1158.68     53.60 o
   2   7   9     5239.82     5328.42     99.78 o
   3   7   9      518.83      488.95     46.30 o
   4   7   9      482.34      468.14     73.77 o
   5   7   9      622.03      621.83     50.84 o
   6   7   9     2749.11     2812.62    147.92 o
   7   7   9      922.02      931.71     70.08 o
   8   7   9      531.61      480.48     45.48 o
   9   7   9       71.80       88.35     41.76 o
  10   7   9      189.94      148.81     58.96 o
  11   7   9       27.70       15.22     61.63 o
 -14   8   9      182.42      158.28     95.98 o
 -13   8   9       22.86        9.81     80.44 o
 -12   8   9      172.72      151.49     89.69 o
 -11   8   9     1125.40     1310.32    105.10 o
 -10   8   9      151.83      122.07     47.05 o
  -9   8   9       99.35       68.25     44.82 o
  -8   8   9      227.76      225.03     46.06 o
  -7   8   9     1838.78     1926.61     94.53 o
  -6   8   9     1780.06     1868.20     56.50 o
  -5   8   9      128.83      121.46     31.51 o
  -4   8   9       49.90       39.71     30.47 o
  -3   8   9        1.99        8.18     31.46 o
  -2   8   9      384.26      410.76     37.16 o
  -1   8   9      100.83       93.46     40.51 o
   0   8   9     1320.44     1394.49     88.22 o
   1   8   9      284.32      282.73     60.83 o
   2   8   9      565.79      581.34     73.88 o
   3   8   9        5.00        5.49     37.71 o
   4   8   9       38.46       17.20     40.22 o
   5   8   9        4.76        0.00     42.06 o
   6   8   9      686.24      643.77     55.53 o
   7   8   9      518.94      525.16     56.30 o
   8   8   9      562.01      469.81     55.35 o
   9   8   9      366.37      390.93     59.86 o
  10   8   9      716.60      753.04     72.91 o
  11   8   9       41.22        0.00     86.68 o
 -14   9   9      930.37      948.43    122.30 o
 -13   9   9      131.81       73.00     87.13 o
 -12   9   9      104.12      132.71     93.56 o
 -11   9   9      131.16       59.44     79.11 o
 -10   9   9       11.30        0.00     59.27 o
  -9   9   9      159.47      161.96     50.46 o
  -8   9   9      502.47      427.14     52.83 o
  -7   9   9        9.84        4.18     45.02 o
  -6   9   9     5844.13     6086.87    176.79 o
  -5   9   9       66.35       57.09     33.15 o
  -4   9   9      520.99      532.71     39.55 o
  -3   9   9        0.05        0.00     33.72 o
  -2   9   9      531.60      493.63     38.07 o
  -1   9   9        5.11        0.00     32.34 o
   0   9   9      624.84      619.84     48.97 o
   1   9   9      695.03      652.37     77.03 o
   2   9   9     8219.48     8377.50    187.25 o
   3   9   9      149.19       97.27     69.85 o
   4   9   9        4.86       24.83     64.75 o
   5   9   9      243.90      265.88     50.81 o
   6   9   9        3.39        0.00     44.78 o
   7   9   9        0.93        0.00     49.28 o
   8   9   9       19.10       18.40     48.84 o
   9   9   9       40.24       39.75     56.18 o
  10   9   9      669.87      722.65     75.30 o
  11   9   9        4.73       45.52     90.67 o
 -13  10   9        7.45       42.95     86.47 o
 -12  10   9      231.28      208.53     97.53 o
 -11  10   9      868.45      939.78     70.48 o
 -10  10   9       40.34       49.65     65.37 o
  -9  10   9       24.32       20.71     61.16 o
  -8  10   9      196.39      158.75     51.31 o
  -7  10   9     1094.99     1057.84     65.68 o
  -6  10   9      962.71      946.43     63.03 o
  -5  10   9       13.82       19.85     35.75 o
  -4  10   9      435.15      399.34     39.14 o
  -3  10   9       54.86       34.86     32.99 o
  -2  10   9      757.82      703.20     43.47 o
  -1  10   9       56.49       47.15     33.99 o
   0  10   9       15.33       25.49     38.30 o
   1  10   9     1874.50     1979.70     89.18 o
   2  10   9      941.02      932.61     82.29 o
   3  10   9     1225.67     1373.59    101.54 o
   4  10   9     2303.57     2475.98    124.01 o
   5  10   9      389.76      357.03     80.56 o
   6  10   9      842.78      731.66     87.49 o
   7  10   9     1251.88     1344.15    113.10 o
   8  10   9        2.01        0.00     76.54 o
   9  10   9      229.69      178.66     90.69 o
  10  10   9        0.93        0.00     64.77 o
 -13  11   9      107.48       75.88    103.04 o
 -12  11   9      781.39      782.50    113.55 o
 -11  11   9        1.74       19.95     73.02 o
 -10  11   9      985.03     1064.69     97.84 o
  -9  11   9       96.25      103.36     73.00 o
  -8  11   9      167.83       85.06     49.79 o
  -7  11   9        8.59        0.00     50.06 o
  -6  11   9       71.24       26.14     44.75 o
  -5  11   9      144.34      136.32     43.74 o
  -4  11   9      306.92      330.06     41.53 o
  -3  11   9       12.96        4.61     33.07 o
  -2  11   9     6836.35     7091.86    101.21 o
  -1  11   9       81.07       79.38     38.10 o
   0  11   9      156.77       93.19     42.09 o
   1  11   9       48.34       40.83     44.87 o
   2  11   9      238.80      292.90     68.13 o
   3  11   9      419.43      421.64     83.87 o
   4  11   9     1177.70     1261.05    106.90 o
   5  11   9       54.11       14.48     70.15 o
   6  11   9     2559.83     2915.20    143.30 o
   7  11   9        6.52        0.00     74.50 o
   8  11   9      124.38       46.99     90.00 o
   9  11   9      119.29      150.02     91.69 o
 -12  12   9       58.74       74.75    102.08 o
 -11  12   9      740.10      736.99    102.38 o
 -10  12   9      311.99      327.91     85.82 o
  -9  12   9       85.16       41.38     73.47 o
  -8  12   9      643.75      575.47     61.57 o
  -7  12   9      504.17      526.97     62.57 o
  -6  12   9       18.64       16.52     46.85 o
  -5  12   9       73.30       62.10     48.59 o
  -4  12   9      416.29      408.87     42.45 o
  -3  12   9      987.27      961.66     51.63 o
  -2  12   9      260.81      266.16     41.16 o
  -1  12   9      766.44      694.61     45.61 o
   0  12   9      578.45      605.28     47.35 o
   1  12   9      257.06      243.26     50.89 o
   2  12   9     1305.28     1317.88     68.98 o
   3  12   9      588.70      644.32     93.25 o
   4  12   9       84.55       70.71     81.15 o
   5  12   9      824.62      783.51     99.90 o
   6  12   9      469.63      312.78     93.94 o
   7  12   9      583.37      599.50    105.15 o
   8  12   9      354.37      357.77     93.43 o
   9  12   9        7.82        0.00     98.75 o
 -11  13   9       70.18       42.88     87.44 o
 -10  13   9        4.55       13.21     78.14 o
  -9  13   9      225.41      301.07     92.12 o
  -8  13   9     1407.37     1517.40    119.62 o
  -7  13   9      222.58      266.83     62.52 o
  -6  13   9      592.87      524.94     58.98 o
  -5  13   9        1.18        1.22     37.81 o
  -4  13   9      714.66      701.70     60.17 o
  -3  13   9      891.27      874.16     52.72 o
  -2  13   9       58.78       79.51     39.59 o
  -1  13   9      514.26      450.73     45.04 o
   0  13   9     2396.41     2458.42     71.02 o
   1  13   9      831.88      798.47     99.07 o
   2  13   9     1012.82      943.29     97.56 o
   3  13   9        1.45        1.00     76.60 o
   4  13   9     1167.63     1206.10    108.74 o
   5  13   9      140.18      123.78     88.56 o
   6  13   9      371.94      370.41     92.65 o
   7  13   9      446.22      333.65     96.41 o
   8  13   9      104.98      175.54    104.28 o
 -10  14   9       49.26       54.84     81.85 o
  -9  14   9        3.08       41.34     84.99 o
  -8  14   9        5.46        0.00     88.01 o
  -7  14   9      611.56      696.33     72.78 o
  -6  14   9      428.94      459.03     65.20 o
  -5  14   9      492.24      469.36     47.53 o
  -4  14   9      512.90      456.50     48.55 o
  -3  14   9      215.47      243.34     46.02 o
  -2  14   9      502.15      434.85     48.92 o
  -1  14   9      140.08       65.55     51.30 o
   0  14   9       95.68       45.26     49.48 o
   1  14   9     1626.76     1703.51    118.65 o
   2  14   9        1.61       25.26     85.18 o
   3  14   9      891.82      892.32    104.06 o
   4  14   9      386.92      414.70     98.59 o
   5  14   9      211.97      123.38     95.50 o
   6  14   9       14.48       11.77     97.05 o
   7  14   9        5.85        0.00    100.62 o
  -9  15   9        0.16        0.00     88.77 o
  -8  15   9       28.50       77.04     80.63 o
  -7  15   9      463.97      518.29    103.00 o
  -6  15   9       23.08       21.70     59.87 o
  -5  15   9      359.12      251.61     64.61 o
  -4  15   9      578.60      523.86     53.07 o
  -3  15   9      154.13      161.94     54.27 o
  -2  15   9      561.83      527.31     54.30 o
  -1  15   9        0.04        8.19     53.83 o
   0  15   9      101.61       88.08     54.26 o
   1  15   9      212.81      116.09     77.27 o
   2  15   9      210.04      239.48     98.83 o
   3  15   9       13.54        0.00     91.06 o
   4  15   9       43.83       49.04     97.65 o
   5  15   9      131.49       76.53     94.20 o
   6  15   9      425.28      364.54    115.97 o
  -8  16   9       98.36      125.44     97.40 o
  -7  16   9      109.94      115.00     85.53 o
  -6  16   9       26.50       70.66     94.43 o
  -5  16   9       21.32        5.43     77.85 o
  -4  16   9       27.93       39.08     55.14 o
  -3  16   9      736.61      673.10     75.16 o
  -2  16   9       36.29       38.70     54.52 o
  -1  16   9      645.92      707.67     59.73 o
   0  16   9      543.30      495.85     58.06 o
   1  16   9        5.33        0.00     82.53 o
   2  16   9       59.59       63.55    100.71 o
   3  16   9       71.57       60.58     99.39 o
   4  16   9        0.27        0.00    106.51 o
  -6  17   9      549.32      495.84    102.76 o
  -5  17   9       11.85        0.00     92.64 o
  -4  17   9       30.60       34.71     91.04 o
  -3  17   9      203.91      240.94     62.31 o
  -2  17   9      309.35      273.68     67.60 o
  -1  17   9      292.26      356.06     71.12 o
   0  17   9        0.88       14.67     64.27 o
   1  17   9      246.39      177.29     70.51 o
   2  17   9      462.95      540.14     78.28 o
 -16   0  10     2556.18     2998.63    174.38 o
 -14   0  10      322.87      217.34     83.85 o
 -12   0  10       24.46       24.96     74.46 o
 -10   0  10      709.29      749.01     54.20 o
  -8   0  10     3091.41     3008.12     74.21 o
  -6   0  10    12995.49    12684.84    120.11 o
  -4   0  10      765.36      767.31     26.88 o
  -2   0  10      164.80       92.32     37.91 o
   0   0  10     3319.88     3039.82     85.78 o
   2   0  10     2211.85     2203.62     49.73 o
   4   0  10     1837.19     1979.44     63.93 o
   6   0  10      108.34       71.96     44.67 o
   8   0  10      139.20      129.66     43.36 o
  10   0  10     1054.65      896.51     66.86 o
  12   0  10     1443.05     1515.05    127.49 o
 -16   1  10      164.20       61.21     73.53 o
 -15   1  10     2591.60     2833.44    116.80 o
 -14   1  10      609.97      591.90     76.00 o
 -13   1  10      108.11      133.49     57.83 o
 -12   1  10       10.11       18.84     52.85 o
 -11   1  10      736.89      688.41     61.42 o
 -10   1  10       76.49       70.71     35.78 o
  -9   1  10       11.47       13.05     27.16 o
  -8   1  10      649.47      622.78     33.25 o
  -7   1  10     1787.41     1643.75     40.09 o
  -6   1  10     2604.20     2748.13     34.06 o
  -5   1  10       12.90       24.45     15.97 o
  -4   1  10       18.02       21.45     16.23 o
  -3   1  10       17.26        2.55     16.05 o
  -2   1  10     7990.17     7972.43     89.87 o
  -1   1  10     5203.96     5182.05     85.61 o
   0   1  10     2367.66     2532.66    103.55 o
   1   1  10       29.14       20.84     26.17 o
   2   1  10     8021.35     8499.40    198.25 o
   3   1  10      513.15      493.63     33.52 o
   4   1  10     1039.88     1045.03     33.84 o
   5   1  10      397.34      379.51     29.46 o
   6   1  10     2703.99     2797.02     77.00 o
   7   1  10      599.65      636.82     38.68 o
   8   1  10      101.58       98.54     35.40 o
   9   1  10      397.16      387.41     42.35 o
  10   1  10      355.67      347.12     56.33 o
  11   1  10      633.48      624.42     71.23 o
  12   1  10        8.66       26.18     85.65 o
 -16   2  10      168.35      139.08    107.94 o
 -15   2  10       44.06       41.16     67.87 o
 -14   2  10       79.76       51.76     60.49 o
 -13   2  10        3.29       11.01     56.12 o
 -12   2  10      355.19      380.64     62.01 o
 -11   2  10      171.25      106.51     50.09 o
 -10   2  10     2191.35     2193.74     63.19 o
  -9   2  10       43.14       36.45     29.22 o
  -8   2  10      399.91      364.21     31.01 o
  -7   2  10      122.32      144.42     26.34 o
  -6   2  10       54.17       40.50     17.32 o
  -5   2  10      555.13      535.55     18.92 o
  -4   2  10     5519.69     5516.99     50.98 o
  -3   2  10        9.18        1.82     16.49 o
  -2   2  10    12871.49    12758.90    102.62 o
  -1   2  10     2557.22     2506.35     83.40 o
   0   2  10     4576.21     4644.47    109.89 o
   1   2  10     6500.42     6218.81    128.82 o
   2   2  10        4.03        1.56     49.41 o
   3   2  10       52.03       28.72     28.81 o
   4   2  10      813.42      919.54    156.43 o
   5   2  10     1227.27     1181.16     50.80 o
   6   2  10      278.69      308.36     42.02 o
   7   2  10        0.37        2.52     31.43 o
   8   2  10      328.72      289.80     38.54 o
   9   2  10       12.27        4.37     36.17 o
  10   2  10      175.27       97.69     51.30 o
  11   2  10      161.50      113.22     82.84 o
  12   2  10       12.46       10.99     93.37 o
 -15   3  10        1.11       51.16     97.78 o
 -14   3  10       21.53       16.86     80.44 o
 -13   3  10      202.90      210.43     81.52 o
 -12   3  10      108.92       87.77     78.93 o
 -11   3  10     1418.42     1356.88    101.63 o
 -10   3  10      845.00      869.39     57.89 o
  -9   3  10      123.37       83.45     32.80 o
  -8   3  10     1880.18     1934.26     51.45 o
  -7   3  10      480.03      481.16     23.30 o
  -6   3  10        8.05        0.97     13.47 o
  -5   3  10      926.61      856.37     21.96 o
  -4   3  10     1451.79     1419.13     28.79 o
  -3   3  10    13122.71    13291.64    136.98 o
  -2   3  10        3.72       20.88     41.55 o
  -1   3  10      122.12       99.43     38.85 o
   0   3  10     8547.59     8343.71    143.66 o
   1   3  10      641.27      644.11     56.35 o
   2   3  10       94.54       80.06     45.22 o
   3   3  10      471.06      411.99     65.18 o
   4   3  10      636.77      663.97     79.66 o
   5   3  10     1756.82     1772.07     60.04 o
   6   3  10       43.82       43.62     35.92 o
   7   3  10      442.59      469.42     47.53 o
   8   3  10     2282.62     2358.14     78.47 o
   9   3  10       13.61        0.00     45.32 o
  10   3  10        4.47       14.82     50.74 o
  11   3  10      328.08      244.70     83.99 o
 -15   4  10       54.77       62.69    102.07 o
 -14   4  10      857.96      946.34    109.77 o
 -13   4  10       58.31        0.00     86.54 o
 -12   4  10      195.97      169.59     70.55 o
 -11   4  10      463.55      375.73     82.65 o
 -10   4  10       46.36       38.53     44.58 o
  -9   4  10        4.21        6.10     41.62 o
  -8   4  10     4171.53     4036.87     72.64 o
  -7   4  10     1305.62     1297.31     32.13 o
  -6   4  10     6511.97     6660.42    114.27 o
  -5   4  10      452.56      443.01     21.01 o
  -4   4  10       32.93       13.66     19.80 o
  -3   4  10      100.23      117.05     33.42 o
  -2   4  10        4.02        0.00     46.72 o
  -1   4  10     2125.36     1980.79     80.98 o
   0   4  10       74.02       65.87     43.89 o
   1   4  10      395.52      357.90     55.04 o
   2   4  10    14796.98    14164.10    201.78 o
   3   4  10       66.65       52.94     56.06 o
   4   4  10        2.97        0.00     58.86 o
   5   4  10      100.90       50.66     37.24 o
   6   4  10     1279.27     1217.33     58.30 o
   7   4  10        6.14        7.25     40.10 o
   8   4  10      370.46      328.99     50.10 o
   9   4  10      556.72      500.00     56.19 o
  10   4  10     1331.43     1369.67    107.77 o
  11   4  10      447.01      402.60     93.39 o
 -15   5  10      299.10      259.97    100.89 o
 -14   5  10       55.34        0.00     86.66 o
 -13   5  10      869.32     1007.06    114.48 o
 -12   5  10      706.60      660.14     95.22 o
 -11   5  10      113.04      107.98     65.91 o
 -10   5  10      366.79      303.03     48.97 o
  -9   5  10       69.26       29.17     43.70 o
  -8   5  10      623.76      532.67     35.37 o
  -7   5  10     1270.77     1283.09     33.94 o
  -6   5  10      889.43      829.44     32.15 o
  -5   5  10     8546.90     8630.82     89.79 o
  -4   5  10     2139.97     2041.37     58.98 o
  -3   5  10     5686.71     5767.22     90.18 o
  -2   5  10       41.83       48.21     43.84 o
  -1   5  10      355.81      325.80     36.74 o
   0   5  10       23.46       18.08     34.85 o
   1   5  10     5087.95     4873.18    123.88 o
   2   5  10     1943.73     1871.98     89.97 o
   3   5  10      756.23      682.43     67.83 o
   4   5  10     3760.88     3771.15    122.13 o
   5   5  10      365.79      304.96     66.25 o
   6   5  10       80.18      104.00     42.01 o
   7   5  10       17.81        7.69     42.63 o
   8   5  10       34.06       20.73     44.55 o
   9   5  10      133.28       88.68     41.44 o
  10   5  10       41.13       21.54     44.04 o
  11   5  10      430.08      343.79     93.22 o
 -15   6  10       22.76       47.02    101.53 o
 -14   6  10      103.09      110.19     98.37 o
 -13   6  10      890.08      807.85    110.46 o
 -12   6  10     3019.23     3086.79    148.86 o
 -11   6  10      388.82      354.20     84.07 o
 -10   6  10     1213.63     1205.04     93.98 o
  -9   6  10     1073.44      975.42     46.67 o
  -8   6  10      425.06      357.24     35.95 o
  -7   6  10      464.07      408.88     32.30 o
  -6   6  10       20.63       20.68     21.25 o
  -5   6  10       52.16       39.30     22.44 o
  -4   6  10     1236.58     1285.73     53.66 o
  -3   6  10      283.47      298.52     38.17 o
  -2   6  10     1178.21     1192.94     55.10 o
  -1   6  10     1828.29     1753.03     81.00 o
   0   6  10     1328.26     1262.13     60.67 o
   1   6  10        0.85        8.54     33.89 o
   2   6  10      377.97      420.35     48.88 o
   3   6  10     3181.80     3087.41     98.40 o
   4   6  10      252.31      221.67     45.78 o
   5   6  10      449.00      448.19     48.66 o
   6   6  10     1868.03     1912.10     74.43 o
   7   6  10      721.21      670.85     47.34 o
   8   6  10       17.28       20.28     38.92 o
   9   6  10        4.32        0.00     40.63 o
  10   6  10      201.43      139.90     57.30 o
  11   6  10      817.17      723.68     73.64 o
 -14   7  10       29.22       28.72     83.21 o
 -13   7  10      343.34      326.05     89.40 o
 -12   7  10      182.29      226.27     77.84 o
 -11   7  10     5351.37     5584.07    179.34 o
 -10   7  10      324.77      225.57     39.15 o
  -9   7  10     1389.67     1323.19     54.90 o
  -8   7  10       12.21        7.66     37.86 o
  -7   7  10     1667.25     1607.13     65.14 o
  -6   7  10      155.94      147.85     31.49 o
  -5   7  10      124.91       88.63     30.57 o
  -4   7  10      830.48      884.84     50.64 o
  -3   7  10     2102.63     2077.21     64.38 o
  -2   7  10     1418.47     1497.43     59.50 o
  -1   7  10     4437.71     4676.52    127.26 o
   0   7  10      129.34      103.55     58.74 o
   1   7  10      143.91      134.75     42.84 o
   2   7  10      116.72       56.65     41.64 o
   3   7  10       32.06       17.81     39.25 o
   4   7  10       38.11       21.36     38.92 o
   5   7  10      852.20      882.62     57.85 o
   6   7  10      563.71      545.34     55.32 o
   7   7  10     4120.73     4175.04    105.71 o
   8   7  10      134.08      118.99     41.77 o
   9   7  10       63.61       80.22     42.55 o
  10   7  10      405.24      394.07     66.04 o
  11   7  10      111.02       99.05     62.95 o
 -14   8  10      293.53      198.35     96.88 o
 -13   8  10       51.91       98.92     91.91 o
 -12   8  10       26.51        0.00     85.96 o
 -11   8  10      488.56      467.10     85.33 o
 -10   8  10      869.31      828.40     51.05 o
  -9   8  10      609.62      605.76     57.78 o
  -8   8  10      297.41      319.57     49.57 o
  -7   8  10     1070.57      905.89     60.69 o
  -6   8  10     1485.97     1540.27     51.36 o
  -5   8  10      419.95      458.92     37.98 o
  -4   8  10     2213.35     2157.57     57.29 o
  -3   8  10      726.24      706.49     50.31 o
  -2   8  10      106.21      123.32     43.09 o
  -1   8  10      448.10      496.22     48.20 o
   0   8  10     1106.86     1075.62     84.23 o
   1   8  10     2671.51     3024.34    117.79 o
   2   8  10      175.49      156.77     46.24 o
   3   8  10      289.55      287.15     48.11 o
   4   8  10        7.18        5.38     41.26 o
   5   8  10      116.96       94.18     48.76 o
   6   8  10     1447.64     1419.01     73.13 o
   7   8  10      633.33      577.51     58.90 o
   8   8  10       53.43       36.84     41.14 o
   9   8  10      455.04      418.36     51.09 o
  10   8  10      102.83      107.40     62.36 o
  11   8  10       20.57       17.70     64.27 o
 -14   9  10      127.93      102.34     97.05 o
 -13   9  10      243.59      198.98    100.87 o
 -12   9  10        1.59        0.00     82.87 o
 -11   9  10      175.23      120.11     84.44 o
 -10   9  10        9.20        3.13     38.94 o
  -9   9  10      261.48      240.81     50.39 o
  -8   9  10      258.27      227.84     49.80 o
  -7   9  10     2081.51     2213.23     80.40 o
  -6   9  10      194.21      162.45     34.09 o
  -5   9  10        7.19        0.00     33.10 o
  -4   9  10      925.07      839.84     52.13 o
  -3   9  10     3715.49     3803.76     83.60 o
  -2   9  10      344.23      318.71     46.93 o
  -1   9  10      135.53       80.48     42.94 o
   0   9  10      132.30       74.79     54.68 o
   1   9  10     1273.51     1284.51     91.97 o
   2   9  10       76.66       45.07     56.44 o
   3   9  10     2287.69     2226.91    110.69 o
   4   9  10        2.57        0.00     44.80 o
   5   9  10      304.43      305.60     52.68 o
   6   9  10       82.72       70.35     49.06 o
   7   9  10      552.23      459.21     59.45 o
   8   9  10       13.40       30.34     52.35 o
   9   9  10      840.17      907.82     74.73 o
  10   9  10      138.48       98.10     62.45 o
 -13  10  10      385.85      364.03    106.42 o
 -12  10  10        4.89       16.94     87.02 o
 -11  10  10      521.69      416.82     63.23 o
 -10  10  10     1982.11     2122.52    116.92 o
  -9  10  10       25.78        9.95     47.03 o
  -8  10  10        4.33        0.26     44.61 o
  -7  10  10     1693.47     1784.54     77.30 o
  -6  10  10     1406.16     1414.37    104.56 o
  -5  10  10     1870.51     1976.64     75.52 o
  -4  10  10      145.98      118.37     37.20 o
  -3  10  10     1919.51     1997.32     60.88 o
  -2  10  10     3920.34     4155.60     80.06 o
  -1  10  10     2093.54     1930.63     73.14 o
   0  10  10      800.85      727.65     53.46 o
   1  10  10      688.40      661.99     75.62 o
   2  10  10     2419.93     2262.39    119.04 o
   3  10  10     1222.83     1406.40     99.77 o
   4  10  10        8.85        0.00     72.99 o
   5  10  10     2078.91     2107.62    122.43 o
   6  10  10      536.32      552.13     92.59 o
   7  10  10        1.93        1.81     71.33 o
   8  10  10      120.36      100.56     90.06 o
   9  10  10      219.32      163.51     67.14 o
  10  10  10      259.91      243.31     71.19 o
 -12  11  10       57.59       22.37     96.24 o
 -11  11  10     1471.57     1593.38     84.86 o
 -10  11  10       74.47       56.19     70.36 o
  -9  11  10      825.20      739.85     69.20 o
  -8  11  10       56.22       31.16     50.91 o
  -7  11  10        9.06        0.00     46.46 o
  -6  11  10     1481.00     1503.44     75.90 o
  -5  11  10      427.20      354.47     42.77 o
  -4  11  10      241.42      216.87     39.52 o
  -3  11  10     1988.18     1969.25     63.79 o
  -2  11  10      920.98      951.67     51.45 o
  -1  11  10     1957.05     2146.68    172.80 o
   0  11  10       47.83       76.39     44.12 o
   1  11  10       23.87       12.97     44.81 o
   2  11  10      493.26      387.79     78.41 o
   3  11  10      270.00      246.48     71.21 o
   4  11  10      518.83      590.50     88.12 o
   5  11  10     1850.12     1798.42    125.54 o
   6  11  10      201.07      243.40     91.53 o
   7  11  10      742.78      789.73    107.95 o
   8  11  10       20.40        0.00     88.13 o
   9  11  10       44.42        0.00     87.96 o
 -12  12  10      108.77      103.59     90.08 o
 -11  12  10       61.45       25.86     82.85 o
 -10  12  10      602.53      616.40     93.99 o
  -9  12  10     1364.58     1438.90    117.18 o
  -8  12  10       13.39        3.65     55.27 o
  -7  12  10       98.00       38.21     52.35 o
  -6  12  10      620.33      748.70     62.80 o
  -5  12  10      136.94      106.54     37.82 o
  -4  12  10     1157.39     1082.69     55.30 o
  -3  12  10       55.79       48.43     36.09 o
  -2  12  10      473.35      438.78     44.12 o
  -1  12  10     2388.80     2471.61     84.30 o
   0  12  10        9.07        0.00     47.86 o
   1  12  10       62.74       53.96     50.37 o
   2  12  10     2987.06     2985.92     91.63 o
   3  12  10      519.63      551.64     92.28 o
   4  12  10      244.53      220.97     79.09 o
   5  12  10       32.73       39.15     84.70 o
   6  12  10     1142.13     1177.79    118.12 o
   7  12  10      585.52      500.07    107.69 o
   8  12  10      394.64      339.27    103.61 o
 -11  13  10        0.21        7.47     88.05 o
 -10  13  10       73.89       49.65     85.78 o
  -9  13  10       10.97        0.00     83.66 o
  -8  13  10       40.61        0.00     60.02 o
  -7  13  10     1942.04     2122.42     93.58 o
  -6  13  10       23.80        3.01     50.70 o
  -5  13  10     1382.64     1390.09     59.19 o
  -4  13  10        3.18        5.48     39.60 o
  -3  13  10      364.33      295.22     44.59 o
  -2  13  10      197.95      175.82     43.03 o
  -1  13  10       32.46       13.23     38.85 o
   0  13  10      606.33      731.92     61.71 o
   1  13  10     1928.50     1855.47    119.32 o
   2  13  10      144.05      133.56     85.98 o
   3  13  10     1667.69     1760.53    126.99 o
   4  13  10      334.98      407.27     97.90 o
   5  13  10      276.50      266.54     88.65 o
   6  13  10      418.46      330.96    104.37 o
   7  13  10       24.67       20.63     93.88 o
 -10  14  10        2.15        0.00     83.16 o
  -9  14  10       87.70      133.90     94.87 o
  -8  14  10      502.55      472.10    101.81 o
  -7  14  10       43.46        3.68     60.40 o
  -6  14  10     1544.00     1596.70     85.93 o
  -5  14  10      429.54      405.08     47.87 o
  -4  14  10       14.11       22.40     41.91 o
  -3  14  10      274.09      207.07     46.27 o
  -2  14  10       57.62       55.42     43.81 o
  -1  14  10      299.67      186.55     57.97 o
   0  14  10       35.65       41.12     69.00 o
   1  14  10        0.61        0.00     80.73 o
   2  14  10     1122.58     1260.35    120.73 o
   3  14  10       70.55      105.35     92.52 o
   4  14  10       15.68       29.53     88.31 o
   5  14  10      117.79      105.44     93.46 o
   6  14  10       28.64       37.57     87.72 o
  -9  15  10      432.42      331.86     95.95 o
  -8  15  10       83.55       85.35     88.78 o
  -7  15  10       88.38      119.03     61.70 o
  -6  15  10      250.60      201.18     66.87 o
  -5  15  10       10.15       32.38     59.48 o
  -4  15  10      290.49      264.75     49.88 o
  -3  15  10      912.64      999.55     73.67 o
  -2  15  10      109.55       92.70     63.67 o
  -1  15  10      221.87      163.10     61.39 o
   0  15  10      192.96      126.09     80.86 o
   1  15  10        3.44       49.81     91.84 o
   2  15  10        8.54       46.29     78.95 o
   3  15  10        3.69       23.22     90.24 o
   4  15  10      133.57      201.59     91.73 o
   5  15  10      558.75      372.32    115.89 o
  -7  16  10       69.22        0.86     98.27 o
  -6  16  10       72.35       60.32     60.25 o
  -5  16  10      127.38       86.05     88.04 o
  -4  16  10        5.57        0.00     58.86 o
  -3  16  10       34.88       27.48     59.12 o
  -2  16  10      658.35      630.25     71.06 o
  -1  16  10        4.35        0.00     48.65 o
   0  16  10       25.78       66.85     82.20 o
   1  16  10      401.06      387.79    107.99 o
   2  16  10      111.23       53.03     83.39 o
   3  16  10        3.40        0.00     89.63 o
   4  16  10        3.18        0.00     91.36 o
  -5  17  10      387.19      448.57    112.64 o
  -4  17  10        3.22        0.00    100.02 o
  -3  17  10      106.98      115.02     64.38 o
  -2  17  10      278.04      319.02     69.93 o
  -1  17  10      104.38       36.86     92.89 o
   0  17  10      566.40      583.74     75.94 o
   1  17  10      270.50      208.77     69.16 o
 -15   0  11     2898.36     2919.60    167.52 o
 -13   0  11      228.35      225.96     90.08 o
 -11   0  11      932.44      844.93     91.27 o
  -9   0  11     6636.68     6438.74    109.01 o
  -7   0  11       13.30        7.85     35.62 o
  -5   0  11    10840.46    11057.87     83.23 o
  -3   0  11     1078.98      938.43     54.81 o
  -1   0  11      163.82      162.42     45.94 o
   1   0  11     3057.16     2928.18     97.50 o
   3   0  11    10831.17    11187.53    192.15 o
   5   0  11      361.96      391.97     39.66 o
   7   0  11      198.20      172.92     42.62 o
   9   0  11       87.24       84.21     69.95 o
  11   0  11     1183.13     1264.49    117.29 o
 -15   1  11      340.03      221.26     71.09 o
 -14   1  11      906.27      876.84     82.61 o
 -13   1  11      512.16      489.63     66.01 o
 -12   1  11       81.37       59.89     54.90 o
 -11   1  11     1288.58     1239.89     66.49 o
 -10   1  11      635.48      611.80     37.51 o
  -9   1  11     1339.76     1379.80     45.44 o
  -8   1  11      651.56      643.82     34.44 o
  -7   1  11     3312.04     3264.02     51.46 o
  -6   1  11     2595.12     2527.51     43.15 o
  -5   1  11     2812.54     2715.80     39.85 o
  -4   1  11      268.27      274.24     20.45 o
  -3   1  11      362.83      323.48     24.48 o
  -2   1  11      911.03      809.98     38.61 o
  -1   1  11     1420.63     1377.28     47.37 o
   0   1  11       25.80        0.00     31.06 o
   1   1  11     3537.85     3410.85     37.68 o
   2   1  11      155.47      122.42     23.16 o
   3   1  11       71.14       38.46     25.42 o
   4   1  11      798.07      837.06     31.10 o
   5   1  11     1916.68     1880.20     44.25 o
   6   1  11      550.21      616.24     35.39 o
   7   1  11     2997.04     3089.72     81.41 o
   8   1  11      491.13      426.02     75.73 o
   9   1  11      410.07      314.10     77.13 o
  10   1  11      691.10      657.93     69.02 o
  11   1  11        1.45        0.00     62.31 o
  12   1  11      620.34      640.54     79.08 o
 -15   2  11       32.38       49.78     87.92 o
 -14   2  11      279.66      215.72     61.27 o
 -13   2  11       54.65        6.86     56.28 o
 -12   2  11      106.18       81.48     55.22 o
 -11   2  11     1669.69     1668.65     62.93 o
 -10   2  11        0.16        0.00     30.32 o
  -9   2  11      169.05      167.07     30.96 o
  -8   2  11     1588.56     1600.54     43.02 o
  -7   2  11      938.61      860.00     38.42 o
  -6   2  11        0.38        5.77     15.09 o
  -5   2  11      602.71      590.44     24.98 o
  -4   2  11       22.23        4.13     18.03 o
  -3   2  11    12442.50    12331.72     73.45 o
  -2   2  11        2.71        2.78      9.74 o
  -1   2  11     6696.34     6673.64     89.95 o
   0   2  11      767.31      859.31     67.55 o
   1   2  11      111.93      115.02     49.54 o
   2   2  11       45.16       38.55     25.36 o
   3   2  11       15.84        7.31     28.05 o
   4   2  11     3891.01     3916.02     72.29 o
   5   2  11     2304.81     2359.21     88.15 o
   6   2  11      771.80      711.57     46.86 o
   7   2  11     1409.43     1451.35     62.43 o
   8   2  11      256.17      202.76     48.12 o
   9   2  11        8.70       33.31     71.21 o
  10   2  11       59.93        6.12     80.78 o
  11   2  11      380.07      326.76     92.64 o
  12   2  11      104.83       81.50     93.71 o
 -15   3  11      167.17      140.68     90.61 o
 -14   3  11        0.55       22.58     80.90 o
 -13   3  11       64.77       31.54     77.22 o
 -12   3  11     1584.41     1611.19    113.64 o
 -11   3  11      718.76      682.56     61.10 o
 -10   3  11      632.47      618.23     56.26 o
  -9   3  11     3533.49     3689.25     70.09 o
  -8   3  11        7.00        0.00     29.36 o
  -7   3  11      815.78      836.71     28.08 o
  -6   3  11       45.17       16.45     15.41 o
  -5   3  11      336.29      309.47     18.78 o
  -4   3  11     2834.51     2867.28     44.91 o
  -3   3  11     4306.54     4314.42     48.74 o
  -2   3  11     4198.41     3970.39     46.74 o
  -1   3  11     3132.36     3139.90     94.63 o
   0   3  11     2312.91     2360.39     92.76 o
   1   3  11       91.33      103.45     45.14 o
   2   3  11     4532.41     4434.26    123.04 o
   3   3  11     1692.20     1650.42     84.68 o
   4   3  11      124.38      108.64     34.48 o
   5   3  11       29.26       43.44     35.25 o
   6   3  11      729.13      820.97     50.53 o
   7   3  11       11.57        0.00     40.63 o
   8   3  11      300.40      245.31     47.26 o
   9   3  11      774.08      690.41     89.38 o
  10   3  11      313.87      245.78     84.30 o
  11   3  11      707.40      714.38    102.33 o
 -15   4  11      529.99      526.57    111.23 o
 -14   4  11       10.86       35.32     82.78 o
 -13   4  11      855.04      790.71    105.32 o
 -12   4  11      246.23      134.17     71.79 o
 -11   4  11       20.48       39.55     48.44 o
 -10   4  11       17.73        0.00     44.58 o
  -9   4  11      401.67      393.60     36.70 o
  -8   4  11     1547.02     1480.77     48.13 o
  -7   4  11     7370.51     7536.81     66.91 o
  -6   4  11     4535.19     4659.33     53.73 o
  -5   4  11     1417.36     1474.24     28.35 o
  -4   4  11      166.67      145.71     24.10 o
  -3   4  11      356.69      368.94     36.56 o
  -2   4  11       15.92        0.00     50.67 o
  -1   4  11      580.50      501.83     63.03 o
   0   4  11     1126.83     1139.25     74.84 o
   1   4  11    10531.86    10480.22    179.22 o
   2   4  11       34.58       10.36     54.92 o
   3   4  11     1642.85     1710.79     93.60 o
   4   4  11      250.95      273.63     63.67 o
   5   4  11     1347.47     1250.97     56.32 o
   6   4  11      338.12      318.57     43.69 o
   7   4  11     1373.39     1471.24     75.32 o
   8   4  11      181.61      113.72     46.16 o
   9   4  11      636.99      707.39     91.86 o
  10   4  11      195.06       96.03     79.42 o
 -15   5  11       18.58        0.17    101.72 o
 -14   5  11      232.50      215.89     88.75 o
 -13   5  11     1463.02     1471.98    123.30 o
 -12   5  11        0.84        0.00     75.06 o
 -11   5  11      327.06      270.12     52.87 o
 -10   5  11      164.35      136.03     51.00 o
  -9   5  11      107.33       84.64     47.46 o
  -8   5  11      350.56      336.30     32.90 o
  -7   5  11      217.30      171.82     23.70 o
  -6   5  11     4454.00     4580.26     88.36 o
  -5   5  11      402.43      429.28     23.05 o
  -4   5  11      923.95      908.51     45.52 o
  -3   5  11     1183.67     1192.67     53.06 o
  -2   5  11      411.20      314.06     41.81 o
  -1   5  11       70.21       64.32     35.00 o
   0   5  11        8.46        0.00     55.35 o
   1   5  11       14.04       42.15     48.96 o
   2   5  11    10458.28    10562.32    187.33 o
   3   5  11     2661.82     2609.25    106.14 o
   4   5  11      303.10      253.01     58.69 o
   5   5  11        4.23        0.00     59.96 o
   6   5  11       78.55       82.54     40.23 o
   7   5  11       56.95       44.67     45.14 o
   8   5  11       23.20       22.28     46.39 o
   9   5  11       44.94       58.22     71.08 o
  10   5  11       65.91       51.38     57.33 o
  11   5  11      337.49      313.08     91.25 o
 -15   6  11      179.11      145.94     93.29 o
 -14   6  11      288.34      263.89     99.99 o
 -13   6  11      107.52       95.84     88.78 o
 -12   6  11      229.76      211.00     82.02 o
 -11   6  11     2194.35     2192.93     89.79 o
 -10   6  11      832.24      740.02     62.07 o
  -9   6  11     2959.94     3108.63     91.29 o
  -8   6  11      723.56      719.85     55.83 o
  -7   6  11     1124.52     1123.96     70.01 o
  -6   6  11     1871.99     1951.29     44.52 o
  -5   6  11     1615.37     1588.28     42.07 o
  -4   6  11     1492.92     1548.37    135.41 o
  -3   6  11       93.65       66.30     36.88 o
  -2   6  11     1834.25     1823.93     83.01 o
  -1   6  11     3125.02     3196.45     76.77 o
   0   6  11       43.39       66.80     40.65 o
   1   6  11       42.75       27.44     40.49 o
   2   6  11     2998.75     2895.64     81.86 o
   3   6  11      129.40       95.55     41.12 o
   4   6  11        7.27        2.25     42.69 o
   5   6  11      112.05       89.35     44.21 o
   6   6  11      168.93      142.95     45.32 o
   7   6  11     3409.47     3527.10     79.29 o
   8   6  11        3.71       14.71     40.10 o
   9   6  11        3.30        0.00     42.49 o
  10   6  11      228.33      187.93     59.63 o
  11   6  11      287.21      267.09     95.09 o
 -14   7  11       58.62        0.00     87.30 o
 -13   7  11      106.69      177.96     85.16 o
 -12   7  11      628.20      544.42     89.34 o
 -11   7  11      887.07      858.15     96.45 o
 -10   7  11     5222.43     5358.10    123.29 o
  -9   7  11       22.35       19.61     45.76 o
  -8   7  11      621.04      611.11     87.58 o
  -7   7  11      933.93      936.22     66.32 o
  -6   7  11       13.02       14.66     36.02 o
  -5   7  11       27.89        0.57     36.68 o
  -4   7  11      891.11      896.02     50.97 o
  -3   7  11      939.69      826.38     50.82 o
  -2   7  11     4290.59     4328.23     90.31 o
  -1   7  11      445.87      448.42     64.58 o
   0   7  11        2.27       22.19     41.84 o
   1   7  11       25.84        0.00     39.31 o
   2   7  11      245.62      239.68     47.75 o
   3   7  11     1507.80     1448.90     65.91 o
   4   7  11       85.51       79.54     59.08 o
   5   7  11      284.47      257.35     46.51 o
   6   7  11     3471.72     3571.11     99.89 o
   7   7  11      643.53      567.14     47.15 o
   8   7  11       45.31       31.15     40.04 o
   9   7  11       80.23       64.62     44.88 o
  10   7  11       12.58        0.00     85.78 o
  11   7  11        0.90        0.00     94.82 o
 -14   8  11       51.00       41.56     98.85 o
 -13   8  11       66.34       14.32     92.90 o
 -12   8  11       16.42        0.99     85.76 o
 -11   8  11      439.50      428.20     83.58 o
 -10   8  11      667.81      600.20     49.81 o
  -9   8  11      260.94      227.26     40.35 o
  -8   8  11     3743.06     3883.80     99.71 o
  -7   8  11     1045.78     1070.42     45.63 o
  -6   8  11       36.90       16.56     31.36 o
  -5   8  11      125.82       80.92     37.12 o
  -4   8  11     1651.38     1633.53     98.34 o
  -3   8  11       88.64       74.42     37.49 o
  -2   8  11      984.25      985.04     57.48 o
  -1   8  11      180.88      107.63     51.98 o
   0   8  11      484.07      446.89     71.33 o
   1   8  11      152.49      155.17     66.10 o
   2   8  11       59.95       72.64     41.33 o
   3   8  11     1328.62     1375.38     66.62 o
   4   8  11      961.93      975.38     62.90 o
   5   8  11      227.72      178.37     52.51 o
   6   8  11       60.79       25.18     50.92 o
   7   8  11      265.44      220.40     53.44 o
   8   8  11      570.14      467.83     50.12 o
   9   8  11       28.89       15.98     45.94 o
  10   8  11      144.30      138.94     96.23 o
 -13   9  11        2.42        7.89     93.91 o
 -12   9  11      225.00      165.08     82.84 o
 -11   9  11      235.94      154.77     85.41 o
 -10   9  11      524.24      537.07     49.60 o
  -9   9  11       17.79        0.90     47.71 o
  -8   9  11     2625.66     2782.95     90.46 o
  -7   9  11      284.24      252.71     48.75 o
  -6   9  11     2805.33     2983.79     68.41 o
  -5   9  11        8.00        0.00     32.68 o
  -4   9  11      241.04      205.39     44.80 o
  -3   9  11      784.45      851.52     54.84 o
  -2   9  11        7.15        8.06     44.14 o
  -1   9  11     1137.91     1176.94     64.34 o
   0   9  11     1807.01     1852.00     98.33 o
   1   9  11       73.46      102.39     56.28 o
   2   9  11      910.99     1091.08     94.60 o
   3   9  11      214.53      165.14     75.37 o
   4   9  11      824.73      713.56     59.34 o
   5   9  11      391.93      385.59     58.20 o
   6   9  11     1011.84      952.13     70.60 o
   7   9  11        5.28        0.00     51.58 o
   8   9  11       60.41       15.49     56.86 o
   9   9  11        2.84        0.00     59.59 o
  10   9  11      505.58      412.23    101.76 o
 -13  10  11       38.91        5.34     98.91 o
 -12  10  11      398.42      400.41     93.30 o
 -11  10  11     1586.00     1633.38    128.04 o
 -10  10  11       40.93       42.98     52.36 o
  -9  10  11       17.80       12.78     48.68 o
  -8  10  11      866.77      830.02     65.41 o
  -7  10  11      210.19      116.57     48.56 o
  -6  10  11     2401.42     2429.08     66.93 o
  -5  10  11     1189.32     1289.38     55.12 o
  -4  10  11     4610.37     4942.67     87.23 o
  -3  10  11      893.59      848.40     56.47 o
  -2  10  11       36.34       61.01     44.86 o
  -1  10  11        1.55        0.00     45.57 o
   0  10  11      678.91      673.75     56.37 o
   1  10  11      522.85      466.01     79.09 o
   2  10  11        9.30        0.00     68.97 o
   3  10  11      711.00      750.72     92.71 o
   4  10  11     2498.77     2707.46    131.89 o
   5  10  11     2061.27     2238.80    132.53 o
   6  10  11      327.52      282.32     88.18 o
   7  10  11      176.38      147.94     79.60 o
   8  10  11      319.81      308.98     98.62 o
   9  10  11       78.10       54.38     65.81 o
 -12  11  11      501.10      441.96    106.46 o
 -11  11  11      600.64      636.17     69.64 o
 -10  11  11     2411.55     2520.13    133.51 o
  -9  11  11      251.72      316.42     59.18 o
  -8  11  11       48.28       32.08     49.06 o
  -7  11  11        0.16        0.00     50.86 o
  -6  11  11      777.17      840.18     50.97 o
  -5  11  11        1.68        0.00     36.17 o
  -4  11  11      678.92      727.44     51.57 o
  -3  11  11     1295.59     1224.06     55.28 o
  -2  11  11     1956.85     1986.42     78.69 o
  -1  11  11       10.07       39.12     62.88 o
   0  11  11       39.14       36.02     43.31 o
   1  11  11       45.97       28.06     46.64 o
   2  11  11       68.90       46.81     76.98 o
   3  11  11      275.73      245.75     85.67 o
   4  11  11      218.40      121.06     73.86 o
   5  11  11      438.09      403.94     93.20 o
   6  11  11     1279.24     1364.65    125.73 o
   7  11  11      113.84       70.30     93.61 o
   8  11  11      480.97      660.73    108.54 o
 -12  12  11       10.46        0.00     89.20 o
 -11  12  11      112.35      112.83     63.11 o
 -10  12  11      625.57      626.85     93.27 o
  -9  12  11      237.72      170.60     58.73 o
  -8  12  11      195.37      163.66     59.75 o
  -7  12  11      785.50      735.19     68.73 o
  -6  12  11     1196.65     1241.41     75.85 o
  -5  12  11      182.86      182.07     42.52 o
  -4  12  11       57.40        8.43     40.52 o
  -3  12  11      636.31      596.44     48.93 o
  -2  12  11      889.69      853.14     64.08 o
  -1  12  11     1874.53     2028.36     79.46 o
   0  12  11      655.76      768.88     63.66 o
   1  12  11      283.13      304.68     54.64 o
   2  12  11     2622.65     2746.47    101.96 o
   3  12  11      351.06      398.78     91.71 o
   4  12  11       32.27        2.61     85.43 o
   5  12  11      129.44       96.59     77.58 o
   6  12  11      718.22      636.45    102.48 o
   7  12  11      712.02      717.52    111.99 o
   8  12  11      133.42      120.10    101.33 o
 -11  13  11       41.41       97.26     88.70 o
 -10  13  11       26.78       56.68     86.23 o
  -9  13  11      422.12      445.85     70.25 o
  -8  13  11      375.88      323.02     65.41 o
  -7  13  11       32.15       31.22     59.00 o
  -6  13  11     2098.16     2372.52     94.41 o
  -5  13  11      517.13      539.80     61.01 o
  -4  13  11       57.42       27.76     42.13 o
  -3  13  11       69.04       85.37     40.88 o
  -2  13  11      147.06      110.44     50.60 o
  -1  13  11      984.19      916.04     67.60 o
   0  13  11        3.77        6.61     49.15 o
   1  13  11      360.34      367.27     90.36 o
   2  13  11     1489.62     1603.10    119.24 o
   3  13  11       38.73       67.09     81.03 o
   4  13  11      235.56      232.07     82.43 o
   5  13  11      129.12       65.26     94.65 o
   6  13  11       10.76        0.00    100.61 o
   7  13  11       69.82       41.59    102.13 o
 -10  14  11      350.12      263.62     97.04 o
  -9  14  11      283.40      212.93     95.21 o
  -8  14  11       16.95       65.55     63.96 o
  -7  14  11     1496.31     1557.83     90.41 o
  -6  14  11      665.74      538.34     68.21 o
  -5  14  11      255.85      182.72     55.34 o
  -4  14  11      277.22      264.84     47.17 o
  -3  14  11       82.40       72.74     44.45 o
  -2  14  11      805.31      870.79     79.57 o
  -1  14  11        3.36       29.52     84.45 o
   0  14  11       18.79        1.98     86.59 o
   1  14  11      952.44      912.80    112.57 o
   2  14  11      114.91      129.06     92.17 o
   3  14  11      110.35       46.78     87.79 o
   4  14  11      188.40      131.14    100.03 o
   5  14  11        0.43        5.77     88.03 o
   6  14  11       60.70       63.37     95.95 o
  -8  15  11        4.80       33.15     94.04 o
  -7  15  11       11.15        3.12     63.51 o
  -6  15  11      111.37      115.64     62.78 o
  -5  15  11      246.53      243.34     62.26 o
  -4  15  11      222.69      207.30     49.25 o
  -3  15  11        6.83        0.00     60.71 o
  -2  15  11      370.27      415.54     92.46 o
  -1  15  11      268.78      133.39     95.80 o
   0  15  11       86.65       52.08     93.25 o
   1  15  11        2.18        0.00     82.29 o
   2  15  11      172.43      138.52     99.10 o
   3  15  11      231.50      217.76    106.91 o
   4  15  11        5.64       36.17    101.34 o
   5  15  11      109.55      157.66    106.34 o
  -7  16  11       28.33       45.10     89.80 o
  -6  16  11      177.94      175.03     67.30 o
  -5  16  11        0.06        0.00     97.50 o
  -4  16  11       19.59       22.53     62.83 o
  -3  16  11     1640.96     1762.10     92.24 o
  -2  16  11       11.73        0.00     94.71 o
  -1  16  11      170.25      161.58    102.92 o
   0  16  11      601.39      661.98    120.70 o
   1  16  11        0.42       41.89     88.39 o
   2  16  11       40.83       43.45    104.12 o
   3  16  11      195.27      146.79    110.29 o
  -4  17  11       39.39       49.79     82.77 o
  -3  17  11       13.69       18.08     65.45 o
  -2  17  11      249.52      274.49     96.54 o
  -1  17  11      197.89      140.86     71.05 o
   0  17  11      197.90      165.66     75.21 o
 -14   0  12     3034.80     3139.00    156.39 o
 -12   0  12      493.30      412.65     85.06 o
 -10   0  12        3.77        0.00     44.39 o
  -8   0  12     1094.33     1069.90     54.66 o
  -6   0  12     3325.92     3318.99     69.24 o
  -4   0  12      308.65      272.43     43.41 o
  -2   0  12     3534.84     3607.43     97.27 o
   0   0  12     3342.62     3192.53    103.30 o
   2   0  12    10475.42    10262.24    182.45 o
   4   0  12      666.00      649.75     79.19 o
   6   0  12       36.23        0.00     67.34 o
   8   0  12      403.84      351.78     87.45 o
  10   0  12     1939.29     1994.69    132.10 o
 -15   1  12      288.00      154.75     69.33 o
 -14   1  12      456.10      514.83     76.28 o
 -13   1  12      352.47      290.43     61.23 o
 -12   1  12      105.79       79.52     52.93 o
 -11   1  12       32.36       11.44     33.75 o
 -10   1  12      814.33      727.88     39.29 o
  -9   1  12      342.19      338.32     31.94 o
  -8   1  12     1110.86     1033.05     38.16 o
  -7   1  12       96.30       55.90     25.66 o
  -6   1  12     1152.13     1189.29     32.34 o
  -5   1  12     5705.11     5681.01     50.57 o
  -4   1  12     6585.79     6681.92     60.34 o
  -3   1  12      123.10      118.95     29.05 o
  -2   1  12     2286.06     2364.91     80.05 o
  -1   1  12     3231.93     3261.10     69.15 o
   0   1  12     2346.77     2338.68     63.59 o
   1   1  12     1209.18     1069.46     69.26 o
   2   1  12     1570.90     1581.64     34.15 o
   3   1  12     1714.12     1823.90     94.83 o
   4   1  12      901.68      927.46     82.08 o
   5   1  12        4.86       14.30     62.79 o
   6   1  12      453.02      448.43     80.02 o
   7   1  12      123.32      112.35     65.88 o
   8   1  12      940.99      899.78     69.55 o
   9   1  12       26.81       25.55     53.58 o
  10   1  12       33.73       37.99     62.11 o
  11   1  12      675.30      619.03     74.31 o
 -15   2  12       17.22       15.29     86.88 o
 -14   2  12      142.12      110.22     82.13 o
 -13   2  12     2804.71     3071.34    106.32 o
 -12   2  12      804.52      753.67     64.83 o
 -11   2  12     1471.54     1400.25     57.42 o
 -10   2  12     2419.82     2549.69     56.87 o
  -9   2  12      372.96      352.10     37.14 o
  -8   2  12      278.56      233.59     33.74 o
  -7   2  12     1129.40     1042.85     43.61 o
  -6   2  12      459.13      481.55     22.48 o
  -5   2  12     1389.03     1412.15     32.09 o
  -4   2  12     3006.16     3122.31     41.48 o
  -3   2  12      366.46      311.66     31.05 o
  -2   2  12     5663.25     5494.52     83.61 o
  -1   2  12     2319.11     2268.31     95.28 o
   0   2  12     5086.12     5069.99    124.86 o
   1   2  12        1.48       21.50     55.86 o
   2   2  12     2394.99     2412.38     81.28 o
   3   2  12      101.15       86.56     29.77 o
   4   2  12       41.14       41.92     31.69 o
   5   2  12       61.92       51.68     66.28 o
   6   2  12      681.04      752.53     80.44 o
   7   2  12        3.76       29.03     67.61 o
   8   2  12      953.86     1000.67     99.19 o
   9   2  12      232.21      157.96     84.02 o
  10   2  12       92.55       31.84     86.93 o
  11   2  12       63.69       38.99     64.06 o
 -15   3  12       56.01       63.03     88.39 o
 -14   3  12       59.73       28.70     81.43 o
 -13   3  12       20.02       70.60     74.96 o
 -12   3  12     1196.84     1098.03     97.61 o
 -11   3  12     2472.68     2584.08     89.47 o
 -10   3  12     1251.78     1251.23     51.11 o
  -9   3  12       13.07       25.16     30.88 o
  -8   3  12     1394.27     1324.21     47.28 o
  -7   3  12      142.72      159.31     30.78 o
  -6   3  12     3536.53     3577.29     40.10 o
  -5   3  12        7.88        4.89     17.07 o
  -4   3  12      376.22      322.18     23.01 o
  -3   3  12     9638.77     9698.38     73.42 o
  -2   3  12     2855.45     2536.76     64.27 o
  -1   3  12     8714.33     8790.41    159.74 o
   0   3  12     1926.34     1889.49     89.95 o
   1   3  12      913.41      734.42     66.15 o
   2   3  12      208.98      214.86     65.55 o
   3   3  12     1844.82     1887.07     79.18 o
   4   3  12       81.60       72.49     33.93 o
   5   3  12      216.68      191.01     37.49 o
   6   3  12     2569.09     2584.18    119.54 o
   7   3  12     1039.36      983.14     93.54 o
   8   3  12       16.97        8.94     66.83 o
   9   3  12       94.11       70.52     77.86 o
  10   3  12      451.31      436.86     97.55 o
  11   3  12       80.62       98.47     90.64 o
 -15   4  12      663.83      620.10    105.11 o
 -14   4  12       25.45       24.02     81.88 o
 -13   4  12       16.79        0.00     85.60 o
 -12   4  12      465.64      368.28     85.07 o
 -11   4  12      666.01      662.46     61.94 o
 -10   4  12       12.60        7.00     47.29 o
  -9   4  12      397.83      382.84     37.80 o
  -8   4  12     1597.51     1616.05     48.90 o
  -7   4  12       84.82       99.18     22.35 o
  -6   4  12     5760.37     5923.58     93.36 o
  -5   4  12      978.06     1035.90     26.74 o
  -4   4  12     1199.26     1168.97     30.70 o
  -3   4  12      179.53      178.17     57.21 o
  -2   4  12     8086.47     7978.99    155.85 o
  -1   4  12      115.29       91.33     56.60 o
   0   4  12     2663.26     2545.65    101.00 o
   1   4  12       27.81       30.25     58.33 o
   2   4  12     3001.22     3003.43    113.06 o
   3   4  12      763.31      793.65     79.72 o
   4   4  12     1138.04     1114.14     51.10 o
   5   4  12       35.09       42.04     36.66 o
   6   4  12      577.33      540.62     83.25 o
   7   4  12        6.71       42.92     70.81 o
   8   4  12      401.72      392.03     84.57 o
   9   4  12      386.90      416.92     86.33 o
  10   4  12       24.93       15.71     82.29 o
  11   4  12      267.01      194.18     92.12 o
 -15   5  12      928.91     1073.31    130.56 o
 -14   5  12       44.06        0.00     82.39 o
 -13   5  12      633.97      616.56    101.35 o
 -12   5  12      872.40      795.39     93.37 o
 -11   5  12      612.21      641.72     64.47 o
 -10   5  12      771.99      675.77     64.83 o
  -9   5  12      465.09      361.58     48.53 o
  -8   5  12       39.29       28.36     41.06 o
  -7   5  12     9510.71     9819.42     86.30 o
  -6   5  12        2.01        0.00     22.20 o
  -5   5  12     2712.66     2769.34     42.97 o
  -4   5  12     2575.42     2755.65    140.75 o
  -3   5  12        2.12        0.83     37.53 o
  -2   5  12     1238.02     1130.77     52.17 o
  -1   5  12      652.90      654.51     72.30 o
   0   5  12      711.82      666.27     71.24 o
   1   5  12      958.42      944.75     80.59 o
   2   5  12     1846.48     1807.08     93.93 o
   3   5  12     2244.53     2276.39    106.70 o
   4   5  12     1734.44     1832.04     98.71 o
   5   5  12      118.23      101.44     39.27 o
   6   5  12      240.81      178.77     44.41 o
   7   5  12     1478.67     1631.28    105.93 o
   8   5  12       21.48       11.50     68.40 o
   9   5  12      204.58      191.78     85.10 o
  10   5  12       40.11       24.10     60.11 o
  11   5  12      275.16      190.48     97.08 o
 -15   6  12      446.42      340.97    101.17 o
 -14   6  12       15.61       13.93     90.94 o
 -13   6  12      160.32      154.46     91.03 o
 -12   6  12       84.45       31.76     71.64 o
 -11   6  12      669.96      698.92     64.02 o
 -10   6  12      892.29      947.56     66.57 o
  -9   6  12      113.92      105.80     45.63 o
  -8   6  12      318.40      273.58     47.42 o
  -7   6  12      128.20      106.20     29.77 o
  -6   6  12      229.48      225.16     27.85 o
  -5   6  12      293.08      243.01     23.33 o
  -4   6  12      156.39      112.34     39.16 o
  -3   6  12     5864.95     5772.72    101.68 o
  -2   6  12     8475.72     8552.25    164.31 o
  -1   6  12       58.80       14.39     39.64 o
   0   6  12      658.70      586.88     49.46 o
   1   6  12     3914.65     3683.00     90.69 o
   2   6  12      167.88      126.52     45.30 o
   3   6  12      754.23      622.86     78.58 o
   4   6  12      200.66      131.51     59.52 o
   5   6  12      418.66      526.32     76.44 o
   6   6  12     2069.81     2136.63     64.29 o
   7   6  12        1.33        0.00     50.45 o
   8   6  12      113.39       65.84     56.45 o
   9   6  12      472.01      405.90     64.35 o
  10   6  12       97.45       71.28     63.34 o
 -14   7  12       14.14       27.28     92.05 o
 -13   7  12       41.90       60.34     82.96 o
 -12   7  12       17.66        5.61     73.80 o
 -11   7  12     1915.15     1919.52     87.27 o
 -10   7  12      225.23      234.04     57.21 o
  -9   7  12     1247.60     1131.25     67.79 o
  -8   7  12     1874.06     1768.40     72.82 o
  -7   7  12      128.82      127.20     39.17 o
  -6   7  12       21.12        0.00     34.64 o
  -5   7  12      442.94      396.89     45.92 o
  -4   7  12     2252.08     2153.22     69.57 o
  -3   7  12     1639.65     1701.56     65.59 o
  -2   7  12      474.52      471.27     51.18 o
  -1   7  12     1392.82     1382.84     88.67 o
   0   7  12      130.17      135.83     43.77 o
   1   7  12      114.53      110.68     44.18 o
   2   7  12       26.23       21.26     44.98 o
   3   7  12        6.49        0.00     47.23 o
   4   7  12       12.60       34.19     45.70 o
   5   7  12      275.48      220.84     53.38 o
   6   7  12       23.71       30.80     51.26 o
   7   7  12     1609.07     1593.51     81.48 o
   8   7  12       56.17       65.96     55.27 o
   9   7  12       11.67       63.38     60.75 o
  10   7  12       58.32       61.67     85.24 o
 -14   8  12      539.34      534.83    116.54 o
 -13   8  12      139.89      131.41     94.64 o
 -12   8  12      121.67       76.63     87.75 o
 -11   8  12       10.96        8.37     57.25 o
 -10   8  12      887.12      870.80     68.78 o
  -9   8  12      864.74      913.63     64.91 o
  -8   8  12       54.09       22.11     77.74 o
  -7   8  12     1202.43     1319.88     60.92 o
  -6   8  12     4424.97     4383.56     95.29 o
  -5   8  12     1930.82     1999.51     70.46 o
  -4   8  12      140.91       98.97     42.42 o
  -3   8  12        6.57        7.15     41.21 o
  -2   8  12      425.20      341.37     62.92 o
  -1   8  12     6687.87     6738.25    165.45 o
   0   8  12       22.91       34.24     51.32 o
   1   8  12      507.18      485.10     54.37 o
   2   8  12     1122.67     1239.60     64.37 o
   3   8  12       49.89       54.93     41.59 o
   4   8  12      298.23      327.76     56.14 o
   5   8  12      252.23      236.23     54.44 o
   6   8  12      227.33      179.76     53.88 o
   7   8  12      661.19      689.58    101.28 o
   8   8  12      266.99      232.69     61.95 o
   9   8  12      109.55       89.84     63.45 o
  10   8  12      843.14      866.12    114.53 o
 -13   9  12       10.57       38.07     93.94 o
 -12   9  12        2.29       24.50     80.59 o
 -11   9  12      206.58      196.42     63.07 o
 -10   9  12      197.46      161.22     59.01 o
  -9   9  12       44.79        0.00     79.26 o
  -8   9  12       37.74       83.78     65.19 o
  -7   9  12     1242.62     1280.19     64.03 o
  -6   9  12      946.86      882.84     56.41 o
  -5   9  12     4033.19     4246.97     97.43 o
  -4   9  12      279.59      308.97     46.54 o
  -3   9  12      443.91      289.49     55.20 o
  -2   9  12      355.12      312.55     49.69 o
  -1   9  12       47.43       54.64     44.05 o
   0   9  12      146.77       74.53     66.88 o
   1   9  12      508.90      531.78     80.19 o
   2   9  12       48.16       61.96     68.69 o
   3   9  12      695.11      733.78     76.28 o
   4   9  12        6.37        0.00     45.85 o
   5   9  12       11.57       22.33     53.01 o
   6   9  12       72.01       66.49     52.97 o
   7   9  12      104.31       65.76     59.14 o
   8   9  12       19.96        5.08     57.35 o
   9   9  12        0.53       29.94     85.80 o
 -13  10  12      869.53      907.23    124.11 o
 -12  10  12       98.07       71.80     81.24 o
 -11  10  12      264.87      196.63     89.87 o
 -10  10  12     1157.75     1110.95     62.02 o
  -9  10  12       10.96       16.09     49.82 o
  -8  10  12      181.81      138.72     50.99 o
  -7  10  12      100.26       86.58     52.26 o
  -6  10  12     1578.05     1587.69    105.30 o
  -5  10  12     4131.76     4500.79    105.32 o
  -4  10  12     1148.22     1054.32     74.58 o
  -3  10  12      477.98      462.56     53.19 o
  -2  10  12      430.55      399.12     55.22 o
  -1  10  12     1415.10     1419.76     70.09 o
   0  10  12      145.95      165.65     49.94 o
   1  10  12      370.22      328.17     76.16 o
   2  10  12     1989.92     2038.98    122.36 o
   3  10  12     2026.32     2223.36    129.54 o
   4  10  12       51.53       67.34     68.81 o
   5  10  12      107.52       68.49     82.96 o
   6  10  12      822.96      755.03    106.77 o
   7  10  12     1105.55     1084.46    120.19 o
   8  10  12      440.02      482.61     73.76 o
   9  10  12        8.50        0.00     97.56 o
 -12  11  12       11.11       72.59     95.57 o
 -11  11  12      398.98      365.30     63.03 o
 -10  11  12       55.67       24.20     55.84 o
  -9  11  12      825.07      828.10     69.71 o
  -8  11  12       17.98        6.58     50.67 o
  -7  11  12      368.20      401.89     60.93 o
  -6  11  12        2.33        3.20     37.49 o
  -5  11  12        0.64       22.29     44.72 o
  -4  11  12      195.28      191.89     49.24 o
  -3  11  12     3066.50     3333.42     97.40 o
  -2  11  12        6.07        6.66     47.97 o
  -1  11  12      654.20      687.15     62.48 o
   0  11  12      175.04      146.10     51.74 o
   1  11  12      182.74      141.45     52.24 o
   2  11  12      165.21      111.83     79.69 o
   3  11  12       35.71       26.02     79.71 o
   4  11  12      119.11       45.74     81.83 o
   5  11  12      340.14      251.96     94.94 o
   6  11  12      141.31      134.00     97.37 o
   7  11  12      465.54      474.72    106.46 o
   8  11  12       59.60       52.23     98.16 o
 -11  12  12      135.63      107.20     63.92 o
 -10  12  12     1480.65     1500.48     90.40 o
  -9  12  12      286.05      274.63     62.61 o
  -8  12  12       48.08       30.85     58.05 o
  -7  12  12      331.57      278.48     59.04 o
  -6  12  12      285.82      272.40     46.90 o
  -5  12  12       26.16       24.29     40.96 o
  -4  12  12      217.94      113.42     51.01 o
  -3  12  12     1969.38     2186.11     86.15 o
  -2  12  12     1200.97     1287.00     71.91 o
  -1  12  12      484.00      469.14     58.19 o
   0  12  12        5.56       17.37     48.77 o
   1  12  12     2746.22     3101.92    105.88 o
   2  12  12      134.34      150.24     52.43 o
   3  12  12      237.68      185.76     77.11 o
   4  12  12      169.68      142.82     88.59 o
   5  12  12      646.44      663.68    100.42 o
   6  12  12      258.20      219.14     92.24 o
   7  12  12       46.52       44.68     95.45 o
 -10  13  12       10.00       23.71     86.62 o
  -9  13  12      124.82      113.84     64.30 o
  -8  13  12      781.13      860.26     77.42 o
  -7  13  12     1871.20     1904.51     95.12 o
  -6  13  12       30.62       10.49     53.63 o
  -5  13  12      586.61      588.88     56.35 o
  -4  13  12      494.79      457.88     61.46 o
  -3  13  12       61.23       26.53     49.99 o
  -2  13  12      246.88      215.13     53.70 o
  -1  13  12       26.44       45.90     53.18 o
   0  13  12      157.15      121.90     56.32 o
   1  13  12      741.54      851.87     98.50 o
   2  13  12       19.84        0.00     88.90 o
   3  13  12     1152.08     1215.40    124.05 o
   4  13  12       23.86        0.00     83.66 o
   5  13  12        8.46       35.48    100.45 o
   6  13  12      124.78       98.83    103.56 o
  -9  14  12       88.40       50.59     63.42 o
  -8  14  12      669.77      644.32     75.56 o
  -7  14  12      394.39      390.34     69.41 o
  -6  14  12      208.14      247.69     61.99 o
  -5  14  12      318.88      316.39     60.10 o
  -4  14  12        0.63       18.13     53.98 o
  -3  14  12     1296.08     1331.43     78.65 o
  -2  14  12      263.94      217.49     59.02 o
  -1  14  12       58.15       31.64     52.76 o
   0  14  12      790.29      812.97    100.93 o
   1  14  12      366.40      343.21     98.00 o
   2  14  12       41.79       17.97     76.79 o
   3  14  12      148.72      137.01     84.95 o
   4  14  12      113.99       96.31     98.68 o
   5  14  12      900.53     1010.19    121.15 o
  -8  15  12       24.85        1.08     67.29 o
  -7  15  12        4.67       19.63     67.39 o
  -6  15  12      340.71      283.74     63.95 o
  -5  15  12       28.78       31.87     56.67 o
  -4  15  12      167.63      164.12     61.20 o
  -3  15  12      333.32      331.89     89.30 o
  -2  15  12       65.15       51.71     86.59 o
  -1  15  12      658.61      651.67    102.23 o
   0  15  12       16.39       26.27     81.10 o
   1  15  12      211.85      270.95    106.21 o
   2  15  12        4.69       30.21     93.69 o
   3  15  12      127.71      163.59    100.86 o
   4  15  12      241.44      270.61    114.93 o
  -6  16  12      178.56      183.53     69.20 o
  -5  16  12      137.37      104.13     90.56 o
  -4  16  12      137.15      138.05     90.80 o
  -3  16  12       47.23       37.04     61.81 o
  -2  16  12      486.70      494.21    102.91 o
  -1  16  12      530.71      540.62    103.67 o
   0  16  12      344.41      180.73     94.41 o
   1  16  12       92.87       88.65    107.26 o
   2  16  12       52.01       40.38    107.75 o
 -15   0  13      927.12     1028.43    125.96 o
 -13   0  13      789.35      796.74     98.95 o
 -11   0  13      145.57       91.20     48.67 o
  -9   0  13        8.68        3.69     40.93 o
  -7   0  13     1342.74     1344.61     54.77 o
  -5   0  13       20.04       26.44     32.69 o
  -3   0  13      534.94      524.61     54.43 o
  -1   0  13     1429.66     1345.83     73.93 o
   1   0  13     3419.57     3298.68    110.91 o
   3   0  13        8.73       10.76     49.93 o
   5   0  13     1016.76      882.33     82.44 o
   7   0  13      455.55      366.75     85.52 o
   9   0  13      512.43      391.73     88.15 o
  11   0  13      356.54      263.30     99.57 o
 -15   1  13      174.41      219.11     98.48 o
 -14   1  13     2106.41     2176.05    101.75 o
 -13   1  13      473.69      434.84     65.26 o
 -12   1  13      126.30       93.09     52.32 o
 -11   1  13        3.79        9.75     31.53 o
 -10   1  13       51.35       49.81     30.81 o
  -9   1  13       38.68       64.90     29.27 o
  -8   1  13       10.18       17.01     27.12 o
  -7   1  13     4616.22     4532.23     70.74 o
  -6   1  13      262.41      265.03     24.09 o
  -5   1  13      437.34      447.98     23.13 o
  -4   1  13      399.34      330.98     33.91 o
  -3   1  13     3237.54     3296.37     98.31 o
  -2   1  13      911.08      878.82     44.50 o
  -1   1  13     4047.82     4034.31     80.53 o
   0   1  13     1603.53     1563.53     58.26 o
   1   1  13     1020.21      994.32     53.96 o
   2   1  13     2746.17     2794.50     77.99 o
   3   1  13      258.89      282.13     49.74 o
   4   1  13     1356.29     1298.76     64.06 o
   5   1  13     3604.39     3619.07     95.65 o
   6   1  13     1487.91     1474.11     70.91 o
   7   1  13     1402.81     1421.40    109.74 o
   8   1  13       64.40       21.60     54.35 o
   9   1  13      386.41      358.88     65.94 o
  10   1  13      165.02      155.24     62.50 o
  11   1  13       38.56       14.46     69.45 o
 -15   2  13       53.09       22.20     90.12 o
 -14   2  13      154.09       94.89     90.08 o
 -13   2  13      345.92      348.32     92.21 o
 -12   2  13       12.51        0.00     51.35 o
 -11   2  13     2620.78     2734.49     71.75 o
 -10   2  13      882.05      848.28     47.05 o
  -9   2  13     1420.19     1426.22     51.93 o
  -8   2  13     2574.52     2481.43     59.20 o
  -7   2  13      109.70      107.42     30.27 o
  -6   2  13     1005.66      968.29     26.57 o
  -5   2  13     1234.54     1177.91     31.79 o
  -4   2  13      382.21      345.94     24.41 o
  -3   2  13     2358.38     2331.31     75.02 o
  -2   2  13     1773.62     1952.63     58.65 o
  -1   2  13     4029.33     4082.61     81.17 o
   0   2  13     1454.76     1438.23     76.98 o
   1   2  13      273.81      223.75     61.24 o
   2   2  13     1276.26     1230.39     80.72 o
   3   2  13      526.24      524.01     75.97 o
   4   2  13       54.91       65.12     61.85 o
   5   2  13      220.72      195.42     75.10 o
   6   2  13     1193.81     1239.83    101.20 o
   7   2  13     1825.07     2005.60    122.00 o
   8   2  13        0.16        6.14     71.59 o
   9   2  13        3.71        0.00     60.36 o
  10   2  13        1.38       10.49     63.32 o
  11   2  13      114.58       91.90     68.80 o
 -15   3  13       13.79        0.00     90.25 o
 -14   3  13       23.11       26.65     82.78 o
 -13   3  13        9.03        0.00     76.91 o
 -12   3  13      325.73      271.59     56.40 o
 -11   3  13     2506.99     2444.17     88.99 o
 -10   3  13     1982.67     2099.97     61.01 o
  -9   3  13     2894.07     2988.06     66.56 o
  -8   3  13      368.83      366.30     35.79 o
  -7   3  13      244.97      206.61     31.89 o
  -6   3  13     3358.43     3456.76     41.50 o
  -5   3  13     7437.50     7437.39     58.10 o
  -4   3  13      160.27      140.36     21.68 o
  -3   3  13     1548.80     1471.35     36.73 o
  -2   3  13     5473.12     5599.67     90.76 o
  -1   3  13      725.66      703.71     63.43 o
   0   3  13     1476.69     1540.24     88.53 o
   1   3  13     1111.40     1081.81     82.59 o
   2   3  13     1495.61     1654.94     89.40 o
   3   3  13     1340.59     1221.27     89.37 o
   4   3  13       21.24        0.27     54.61 o
   5   3  13      364.21      357.44     69.22 o
   6   3  13      581.23      519.00     83.89 o
   7   3  13      505.70      368.20     82.74 o
   8   3  13      365.84      371.79     81.96 o
   9   3  13      154.86      147.37     87.65 o
  10   3  13        6.12       53.96     90.75 o
  11   3  13      535.77      385.78     76.41 o
 -15   4  13      673.11      655.55    108.91 o
 -14   4  13      423.34      383.58     95.99 o
 -13   4  13      961.53     1012.53    104.89 o
 -12   4  13      122.50       92.26     52.02 o
 -11   4  13     1781.04     1814.00     81.65 o
 -10   4  13       84.05       71.59     49.41 o
  -9   4  13       35.61       20.92     32.72 o
  -8   4  13     2418.48     2464.93     58.53 o
  -7   4  13      435.37      428.21     34.85 o
  -6   4  13      865.95      853.58     31.66 o
  -5   4  13     7289.39     7515.37     59.25 o
  -4   4  13      505.88      502.48     25.61 o
  -3   4  13      262.22      228.25     23.80 o
  -2   4  13        4.39       28.00     52.90 o
  -1   4  13     1497.20     1486.44     81.51 o
   0   4  13      219.02      217.53     63.33 o
   1   4  13      537.70      549.14     72.68 o
   2   4  13      824.87      830.05     75.30 o
   3   4  13     7684.97     7579.15    175.14 o
   4   4  13      303.40      316.03     74.69 o
   5   4  13      197.76      194.68     72.13 o
   6   4  13      133.17       97.13     68.76 o
   7   4  13        2.02       17.27     65.64 o
   8   4  13      121.31       87.83     79.81 o
   9   4  13       24.64       59.65     81.42 o
  10   4  13      271.43      168.29     94.68 o
 -15   5  13       69.42       60.24    102.03 o
 -14   5  13      462.54      414.94     94.67 o
 -13   5  13      423.20      442.72     94.68 o
 -12   5  13      519.88      454.06     62.45 o
 -11   5  13      588.40      459.29     60.10 o
 -10   5  13     2255.47     2169.00     82.54 o
  -9   5  13       28.56       20.23     44.24 o
  -8   5  13       20.49       12.99     43.07 o
  -7   5  13      642.19      628.88     37.11 o
  -6   5  13     6925.25     7055.91     69.87 o
  -5   5  13      675.92      731.41     26.19 o
  -4   5  13       82.71       67.96     27.77 o
  -3   5  13     2561.42     2498.17     94.68 o
  -2   5  13      309.93      220.27     40.60 o
  -1   5  13      150.35      178.89     62.02 o
   0   5  13      408.39      338.75     64.84 o
   1   5  13     1435.16     1495.11     93.32 o
   2   5  13     2344.07     2324.90    108.71 o
   3   5  13     2548.15     2540.10    114.71 o
   4   5  13      934.19      905.58     89.33 o
   5   5  13       64.97       66.81     69.29 o
   6   5  13        0.48       14.89     71.15 o
   7   5  13      137.30       92.14     78.15 o
   8   5  13      362.31      254.39     87.94 o
   9   5  13       77.83        0.00     79.49 o
  10   5  13      334.57      326.85     70.04 o
 -14   6  13      241.75      237.06    101.14 o
 -13   6  13      144.83      122.42     85.50 o
 -12   6  13      523.18      544.77     68.98 o
 -11   6  13      733.82      682.51     79.90 o
 -10   6  13        3.42        3.39     50.81 o
  -9   6  13      975.03      912.15     62.48 o
  -8   6  13     3218.74     3170.00     87.87 o
  -7   6  13       91.59       71.68     30.10 o
  -6   6  13       19.54       20.03     28.80 o
  -5   6  13      468.25      456.15     27.01 o
  -4   6  13      377.85      409.14     45.70 o
  -3   6  13       52.96       41.09     37.83 o
  -2   6  13        7.19        0.00     52.31 o
  -1   6  13     3808.55     3871.43    139.55 o
   0   6  13     4858.60     5056.10    102.52 o
   1   6  13      277.29      233.99     45.84 o
   2   6  13      873.49      771.41     85.03 o
   3   6  13      271.33      365.53     77.49 o
   4   6  13     4004.38     3831.13    138.49 o
   5   6  13      619.93      643.92     80.18 o
   6   6  13      359.39      268.79     76.35 o
   7   6  13      710.76      686.37     86.60 o
   8   6  13      563.54      598.02     65.67 o
   9   6  13      199.17      168.37     63.66 o
  10   6  13       11.20        0.00     62.78 o
 -14   7  13        4.82        0.00     90.02 o
 -13   7  13       47.68       19.90     82.01 o
 -12   7  13      419.56      398.97     64.52 o
 -11   7  13        0.63        0.00     55.46 o
 -10   7  13     2342.12     2424.04     91.24 o
  -9   7  13     1737.04     1808.32     78.20 o
  -8   7  13       23.02       35.97     43.99 o
  -7   7  13     1296.68     1345.91     58.28 o
  -6   7  13      454.41      525.05     45.57 o
  -5   7  13        1.66        0.00     39.00 o
  -4   7  13      251.74      213.07     44.17 o
  -3   7  13       54.15       27.94     39.04 o
  -2   7  13     1151.00     1180.89     81.77 o
  -1   7  13      969.51      900.36     76.79 o
   0   7  13      206.42      221.45     51.84 o
   1   7  13       31.19        9.75     46.67 o
   2   7  13       21.14        0.00     43.80 o
   3   7  13       89.60      119.54     45.03 o
   4   7  13       13.00       17.41     50.37 o
   5   7  13      221.75      207.49     54.81 o
   6   7  13     1036.49     1030.39     73.38 o
   7   7  13       53.51       54.45     54.23 o
   8   7  13      480.83      474.78     65.61 o
   9   7  13      195.40      166.22     63.59 o
 -14   8  13       50.98       51.59    102.36 o
 -13   8  13        2.19       18.02     90.29 o
 -12   8  13      362.19      275.90     89.63 o
 -11   8  13       11.12       33.60     59.07 o
 -10   8  13     2067.94     1970.08    100.79 o
  -9   8  13      763.82      717.11     61.39 o
  -8   8  13      279.77      210.26     52.20 o
  -7   8  13     2969.30     3106.13     84.40 o
  -6   8  13      271.63      351.81     45.79 o
  -5   8  13        2.90        7.30     40.02 o
  -4   8  13        5.16        4.44     41.11 o
  -3   8  13      102.89       85.55     43.92 o
  -2   8  13      658.73      631.33     56.81 o
  -1   8  13       10.72       36.86     57.34 o
   0   8  13     1266.66     1379.73     95.82 o
   1   8  13     2562.86     2466.99     83.27 o
   2   8  13     3225.21     3230.74     94.99 o
   3   8  13      171.44      155.95     51.32 o
   4   8  13       29.20       17.43     46.00 o
   5   8  13      419.47      292.24     55.09 o
   6   8  13      962.13      977.69     70.89 o
   7   8  13     1417.26     1498.95     86.16 o
   8   8  13      170.76      118.98     63.20 o
   9   8  13       55.22       63.17     62.66 o
 -13   9  13       77.10       87.10     97.44 o
 -12   9  13        1.92        0.00     85.23 o
 -11   9  13        1.75       15.57     59.08 o
 -10   9  13       81.80       88.96     57.31 o
  -9   9  13      210.71      156.09     53.78 o
  -8   9  13       10.08       44.92     67.01 o
  -7   9  13      515.92      514.61     52.77 o
  -6   9  13      904.80      933.89     58.77 o
  -5   9  13      472.71      548.85     54.06 o
  -4   9  13     1177.17     1118.48     64.03 o
  -3   9  13      107.83       85.99     44.21 o
  -2   9  13        1.80        0.84     43.94 o
  -1   9  13       11.33        9.52     43.15 o
   0   9  13        9.58        0.00     56.20 o
   1   9  13       18.00        0.00     71.60 o
   2   9  13     1394.52     1370.02    105.39 o
   3   9  13       22.67       25.72     51.00 o
   4   9  13      177.19      173.69     52.33 o
   5   9  13       98.34       85.64     51.43 o
   6   9  13      424.49      345.86     63.16 o
   7   9  13       58.08       66.48     61.70 o
   8   9  13        8.39        4.87     64.24 o
   9   9  13      138.48      125.28    102.67 o
 -12  10  13      166.99      154.98     91.11 o
 -11  10  13      550.26      474.07     74.14 o
 -10  10  13      563.29      501.68     68.89 o
  -9  10  13      480.24      466.49     95.81 o
  -8  10  13        4.52       17.68     80.92 o
  -7  10  13     3133.48     3497.22     97.18 o
  -6  10  13     2461.56     2572.81     85.57 o
  -5  10  13      515.70      503.98     56.05 o
  -4  10  13      369.02      434.15     54.08 o
  -3  10  13     1705.59     1565.44     72.95 o
  -2  10  13     1241.82     1291.80     68.67 o
  -1  10  13      507.05      480.25     57.94 o
   0  10  13      279.09      352.62     75.56 o
   1  10  13       49.65       89.00     75.12 o
   2  10  13      522.31      495.57     88.25 o
   3  10  13      101.09       76.55     78.98 o
   4  10  13       37.70       72.08     66.25 o
   5  10  13        3.03       27.67     80.99 o
   6  10  13     2251.46     2522.26    102.10 o
   7  10  13      949.62     1087.84     97.70 o
   8  10  13      146.56      158.66     65.96 o
 -12  11  13      235.80      293.74    103.55 o
 -11  11  13      116.41      103.64     63.99 o
 -10  11  13      501.52      503.81     70.97 o
  -9  11  13        5.15       17.11     90.57 o
  -8  11  13        2.44        0.00     85.90 o
  -7  11  13       42.50       34.32     82.50 o
  -6  11  13      637.18      678.65     61.35 o
  -5  11  13       61.06       39.60     46.26 o
  -4  11  13       25.09        0.00     44.82 o
  -3  11  13      334.17      378.56     57.83 o
  -2  11  13     1841.39     1989.61    144.94 o
  -1  11  13       72.76       27.58     46.67 o
   0  11  13      508.14      444.06     55.93 o
   1  11  13      804.72      844.07    101.45 o
   2  11  13       13.78        0.00     74.87 o
   3  11  13        4.95        9.95     81.56 o
   4  11  13       17.07       29.20     84.89 o
   5  11  13      131.46       38.42     92.78 o
   6  11  13      794.85      844.84    119.89 o
   7  11  13      308.44      196.95     92.49 o
 -11  12  13      588.96      666.67    111.85 o
 -10  12  13        4.42       13.73    100.06 o
  -9  12  13      354.23      319.18     92.31 o
  -8  12  13     1543.19     1727.60    134.62 o
  -7  12  13       38.55       37.58     86.79 o
  -6  12  13       71.42       80.92     70.83 o
  -5  12  13     1125.55     1011.05     85.79 o
  -4  12  13      190.19      159.50     53.76 o
  -3  12  13      667.58      706.38     86.42 o
  -2  12  13      592.16      679.45     64.11 o
  -1  12  13       20.98       22.40     52.48 o
   0  12  13     1539.90     1683.05     85.07 o
   1  12  13      302.79      245.39     56.14 o
   2  12  13      108.11      128.83     55.59 o
   3  12  13      462.47      544.03     89.68 o
   4  12  13      891.35      972.99    119.66 o
   5  12  13       73.70       63.52     82.44 o
   6  12  13        0.72        0.00     86.46 o
   7  12  13        1.89        0.00    105.82 o
 -10  13  13      267.74      292.32    110.26 o
  -9  13  13       60.16       58.47     85.76 o
  -8  13  13      106.83       51.23     93.31 o
  -7  13  13      229.11      257.62     90.78 o
  -6  13  13     1221.57     1243.66    114.45 o
  -5  13  13       97.94       61.63     53.86 o
  -4  13  13      178.90      235.48     59.41 o
  -3  13  13      206.35      163.57     55.70 o
  -2  13  13      398.77      415.74     62.34 o
  -1  13  13      317.56      312.74     61.28 o
   0  13  13       92.44       68.74     56.14 o
   1  13  13      253.55      249.79     63.61 o
   2  13  13      401.08      405.61    101.83 o
   3  13  13        7.22       43.46     94.75 o
   4  13  13      614.56      574.02    107.03 o
   5  13  13        1.24        0.00    104.80 o
   6  13  13       35.97       90.07    109.27 o
  -9  14  13      347.97      259.30     99.73 o
  -8  14  13        9.94        0.00     98.88 o
  -7  14  13      386.51      249.66     89.97 o
  -6  14  13      233.17      342.36     98.30 o
  -5  14  13      623.41      652.11     68.77 o
  -4  14  13     1007.20     1160.52    134.49 o
  -3  14  13       21.83        4.18     58.60 o
  -2  14  13       32.52       15.60     58.08 o
  -1  14  13       63.61       51.17     59.33 o
   0  14  13       12.35       32.88     91.45 o
   1  14  13       13.14       19.00     76.89 o
   2  14  13      132.29      144.89     93.84 o
   3  14  13      870.72      985.66    119.79 o
   4  14  13     1006.07     1015.17    129.26 o
  -7  15  13       87.27      106.28     99.85 o
  -6  15  13       21.76        0.00     92.09 o
  -5  15  13      326.96      379.03     95.65 o
  -4  15  13       38.27       38.00     59.98 o
  -3  15  13      647.76      601.39     74.20 o
  -2  15  13      352.49      287.20     96.68 o
  -1  15  13       13.45       28.21     96.84 o
   0  15  13      143.39      105.82     93.89 o
   1  15  13       19.12        0.00     97.17 o
   2  15  13        0.36       15.21     86.39 o
   3  15  13       33.50       41.63     97.47 o
  -3  16  13      363.64      292.49     96.75 o
  -2  16  13      283.55      373.72    105.56 o
  -1  16  13      766.19      920.56    128.85 o
   0  16  13       58.46       34.96     93.25 o
   1  16  13      193.27      192.37    112.74 o
 -14   0  14      173.97      166.05     96.64 o
 -12   0  14      690.63      686.07     63.56 o
 -10   0  14      179.51      141.67     47.38 o
  -8   0  14       11.99       18.10     39.14 o
  -6   0  14      206.06      134.37     35.77 o
  -4   0  14     5220.63     5391.48    119.18 o
  -2   0  14     1851.13     1900.84     84.24 o
   0   0  14     1834.07     1775.07     88.13 o
   2   0  14      600.40      668.98     76.11 o
   4   0  14     1040.67      993.32     87.68 o
   6   0  14     1772.73     1595.57    113.76 o
   8   0  14      272.63      243.26     89.51 o
  10   0  14       38.05       17.75     87.85 o
 -15   1  14      346.25      243.96     72.46 o
 -14   1  14      135.24      114.21     61.20 o
 -13   1  14     1655.56     1765.52    150.81 o
 -12   1  14      430.92      410.91     47.95 o
 -11   1  14     1607.14     1629.01     51.88 o
 -10   1  14        4.98        2.14     30.52 o
  -9   1  14      776.71      736.22     37.49 o
  -8   1  14      424.91      462.68     38.22 o
  -7   1  14      855.74      871.42     41.66 o
  -6   1  14     1759.69     1792.10     39.46 o
  -5   1  14        3.49        0.71     19.56 o
  -4   1  14     1275.83     1274.82     48.48 o
  -3   1  14       44.11       32.77     31.86 o
  -2   1  14     3334.86     3558.98     76.07 o
  -1   1  14     1351.97     1331.02     54.64 o
   0   1  14     8636.69     8338.57    118.28 o
   1   1  14      547.00      559.17     47.92 o
   2   1  14       53.53       57.77     45.63 o
   3   1  14     3598.21     3553.91     92.42 o
   4   1  14     1345.75     1295.22     65.41 o
   5   1  14      124.46       83.35     51.23 o
   6   1  14      410.24      318.94     56.07 o
   7   1  14     1341.27     1346.70     79.72 o
   8   1  14      248.51      219.05     62.43 o
   9   1  14        1.12        0.00     60.02 o
  10   1  14      100.43       99.48     68.55 o
 -15   2  14      747.13      814.25    114.38 o
 -14   2  14      483.75      472.43    102.58 o
 -13   2  14      154.25       98.63     77.38 o
 -12   2  14       68.49       62.13     52.72 o
 -11   2  14       40.25       39.37     38.23 o
 -10   2  14     2692.83     2739.92     68.57 o
  -9   2  14      177.78      145.93     35.06 o
  -8   2  14      323.40      296.78     35.31 o
  -7   2  14     1261.87     1174.78     44.85 o
  -6   2  14      700.65      725.42     30.38 o
  -5   2  14       10.13        0.07     21.38 o
  -4   2  14      303.70      265.46     36.18 o
  -3   2  14    12140.82    11949.91    301.03 o
  -2   2  14     5051.43     5200.06     90.10 o
  -1   2  14      424.42      405.01     41.72 o
   0   2  14      506.82      452.06     48.88 o
   1   2  14      694.17      695.51     50.97 o
   2   2  14     3092.30     2945.65     82.39 o
   3   2  14      529.96      487.82     79.43 o
   4   2  14      803.31      726.17     86.70 o
   5   2  14      773.05      700.76     86.37 o
   6   2  14     1370.77     1449.45    112.09 o
   7   2  14       73.94       59.75     53.65 o
   8   2  14      269.43      214.06     57.15 o
   9   2  14      408.64      370.71     67.18 o
  10   2  14       25.05       24.92     65.28 o
 -15   3  14       70.13       94.82     92.76 o
 -14   3  14       90.81       96.53     92.76 o
 -13   3  14      255.00      285.67     90.80 o
 -12   3  14       81.12       43.66     50.75 o
 -11   3  14      436.23      414.38     59.32 o
 -10   3  14     1496.73     1479.56     55.41 o
  -9   3  14      876.50      825.09     45.44 o
  -8   3  14      112.89      120.41     32.45 o
  -7   3  14        0.51        0.00     30.27 o
  -6   3  14       80.10       80.44     19.63 o
  -5   3  14     1262.61     1244.99     37.49 o
  -4   3  14     2100.85     2109.94     59.30 o
  -3   3  14      889.30      878.16     47.85 o
  -2   3  14     4163.07     4218.80     83.27 o
  -1   3  14     5629.52     5598.88     97.87 o
   0   3  14       78.24       28.14     62.16 o
   1   3  14      895.19      821.31     78.06 o
   2   3  14     4978.61     5022.63    149.18 o
   3   3  14       65.05       40.77     55.31 o
   4   3  14      458.71      489.63     76.71 o
   5   3  14      115.67       97.35     63.12 o
   6   3  14     1189.79     1136.68    103.28 o
   7   3  14      875.22      794.36    100.21 o
   8   3  14      402.40      340.65     84.79 o
   9   3  14        5.18       27.19     87.49 o
  10   3  14      351.72      406.08     76.27 o
 -15   4  14       77.33        7.59     98.09 o
 -14   4  14     2152.14     2412.24    147.16 o
 -13   4  14      135.25      148.34     85.60 o
 -12   4  14       84.03       52.85     52.84 o
 -11   4  14      409.52      382.34     57.63 o
 -10   4  14      583.00      487.80     56.56 o
  -9   4  14     1241.86     1112.45     47.73 o
  -8   4  14      173.86      176.88     33.86 o
  -7   4  14      338.44      318.40     33.16 o
  -6   4  14    11131.68    11280.92     94.58 o
  -5   4  14     3167.58     3143.62     46.30 o
  -4   4  14     1489.45     1490.86     44.89 o
  -3   4  14       82.26       77.94     33.97 o
  -2   4  14       32.12       38.01     61.07 o
  -1   4  14      341.34      426.44     71.38 o
   0   4  14     1998.17     1821.43     97.61 o
   1   4  14      212.78      176.92     68.66 o
   2   4  14     2646.70     2674.66    116.46 o
   3   4  14     1101.78      898.24     90.54 o
   4   4  14      226.09      225.56     73.48 o
   5   4  14      312.22      257.73     79.21 o
   6   4  14      153.26      127.49     67.81 o
   7   4  14      582.42      498.86     87.61 o
   8   4  14      177.79      160.42     78.80 o
   9   4  14       51.99       49.31     88.44 o
  10   4  14      265.01      313.80    103.28 o
 -14   5  14       74.64       67.63     95.59 o
 -13   5  14      176.76       54.71     78.39 o
 -12   5  14      149.84      112.42     53.99 o
 -11   5  14        8.04       19.52     53.53 o
 -10   5  14        9.25       12.08     48.68 o
  -9   5  14       11.73        6.95     45.06 o
  -8   5  14       69.27       32.25     43.51 o
  -7   5  14      970.37      910.05     41.02 o
  -6   5  14      337.75      347.56     27.95 o
  -5   5  14     3176.75     3293.95     48.84 o
  -4   5  14     3692.75     3905.70     88.57 o
  -3   5  14     1374.08     1391.41     59.57 o
  -2   5  14     2358.05     2373.55     72.33 o
  -1   5  14     3068.02     2989.69    114.84 o
   0   5  14      860.27      866.90     80.35 o
   1   5  14     2110.00     2035.46    102.04 o
   2   5  14      538.05      477.97     74.02 o
   3   5  14     2567.36     2627.70    117.80 o
   4   5  14     1094.62     1046.25     95.31 o
   5   5  14       62.40        0.00     70.84 o
   6   5  14      126.55      113.56     71.42 o
   7   5  14       31.76       46.40     72.24 o
   8   5  14       60.10       50.54     79.86 o
   9   5  14       51.66       12.94     91.07 o
  10   5  14       93.93       60.00     69.52 o
 -14   6  14      262.16      330.44    103.50 o
 -13   6  14       68.69       38.32     81.45 o
 -12   6  14       48.31       37.76     60.20 o
 -11   6  14      219.32      172.02     53.06 o
 -10   6  14      390.24      335.44     57.82 o
  -9   6  14      562.58      519.25     56.40 o
  -8   6  14      481.37      393.93     53.73 o
  -7   6  14     1455.25     1344.02     63.56 o
  -6   6  14      283.78      259.15     33.53 o
  -5   6  14     3160.70     3294.64     82.67 o
  -4   6  14      629.83      620.35     52.72 o
  -3   6  14       19.67       39.54     40.33 o
  -2   6  14      274.17      278.63     44.34 o
  -1   6  14     3210.41     3197.97    119.99 o
   0   6  14      566.08      570.77     53.84 o
   1   6  14      677.82      573.44     81.85 o
   2   6  14      128.52      109.85     69.41 o
   3   6  14     2150.40     2273.74    121.22 o
   4   6  14       55.93       56.27     63.31 o
   5   6  14       11.39        0.00     65.96 o
   6   6  14      347.67      309.82     86.37 o
   7   6  14      809.86      810.63     73.55 o
   8   6  14      707.28      704.39     73.57 o
   9   6  14       26.18       35.20     63.27 o
 -14   7  14        9.87        0.00     89.84 o
 -13   7  14       10.44       19.59     89.69 o
 -12   7  14      145.88      116.53     58.67 o
 -11   7  14      911.73      800.92     69.52 o
 -10   7  14       39.01       54.73     51.91 o
  -9   7  14      902.56      869.27     63.48 o
  -8   7  14      483.35      429.58     52.34 o
  -7   7  14       44.32       25.62     43.52 o
  -6   7  14     1072.73      946.24     56.09 o
  -5   7  14      440.23      496.13     48.45 o
  -4   7  14      491.56      444.57     47.72 o
  -3   7  14      877.77      913.50     59.66 o
  -2   7  14       44.43       61.85     59.96 o
  -1   7  14      162.98      143.17     44.04 o
   0   7  14     1028.80      996.10     61.33 o
   1   7  14      315.36      236.97     48.82 o
   2   7  14      394.35      362.98     55.05 o
   3   7  14       26.21       36.94     48.21 o
   4   7  14        3.45        0.00     48.34 o
   5   7  14      551.61      580.70     65.52 o
   6   7  14       50.77       54.35     55.55 o
   7   7  14      420.44      391.61     69.73 o
   8   7  14      209.42      179.61     67.59 o
   9   7  14      312.78      274.71     67.76 o
 -13   8  14       14.78       34.37     86.30 o
 -12   8  14       58.59       55.23     61.89 o
 -11   8  14       41.73       34.79     57.51 o
 -10   8  14      166.18      117.28     56.25 o
  -9   8  14     3178.83     3227.63     97.60 o
  -8   8  14       36.13       17.21     48.60 o
  -7   8  14     2139.84     2058.38    119.96 o
  -6   8  14      476.31      524.52     51.39 o
  -5   8  14      670.69      668.25     55.45 o
  -4   8  14     2219.10     2264.07     82.26 o
  -3   8  14      443.90      469.41     52.80 o
  -2   8  14     1752.01     1812.82     74.39 o
  -1   8  14      147.93       88.25     64.98 o
   0   8  14       47.34       46.15     67.39 o
   1   8  14     1821.36     1972.29     78.54 o
   2   8  14      241.76      241.34     50.36 o
   3   8  14      355.67      366.52     61.44 o
   4   8  14     1073.78     1027.12     71.95 o
   5   8  14      245.56      197.48     57.83 o
   6   8  14     1438.68     1542.88     85.54 o
   7   8  14        5.23        0.00     90.94 o
   8   8  14      147.63      116.96     66.83 o
 -13   9  14      702.53      703.44    111.70 o
 -12   9  14      186.53      182.25     67.90 o
 -11   9  14       60.35       36.67     62.31 o
 -10   9  14        0.07        2.70     57.97 o
  -9   9  14        9.05       29.31     53.31 o
  -8   9  14       37.16       62.14     73.09 o
  -7   9  14     1178.78     1142.71    107.93 o
  -6   9  14       64.11       44.17     44.13 o
  -5   9  14     1360.91     1292.23     68.52 o
  -4   9  14       20.77        5.09     42.07 o
  -3   9  14      231.83      208.32     50.65 o
  -2   9  14      332.37      296.15     53.67 o
  -1   9  14        3.53        7.78     44.89 o
   0   9  14      142.73      113.16     61.20 o
   1   9  14       19.38        0.00     73.37 o
   2   9  14        0.12        0.00     76.19 o
   3   9  14      713.65      719.40    147.19 o
   4   9  14       23.06       20.06     51.51 o
   5   9  14       79.25       39.91     55.09 o
   6   9  14      108.70       45.98     62.69 o
   7   9  14      276.75      268.18     64.73 o
   8   9  14       97.71       81.08     63.66 o
 -12  10  14        0.39       52.86     92.07 o
 -11  10  14       52.24       81.42     64.35 o
 -10  10  14      903.89      853.51     72.70 o
  -9  10  14        1.33        0.00     53.48 o
  -8  10  14      110.95      135.50     79.43 o
  -7  10  14     1359.47     1328.62    116.96 o
  -6  10  14     1326.25     1408.59     73.07 o
  -5  10  14       74.11       53.51     44.43 o
  -4  10  14     1195.38     1218.29     70.28 o
  -3  10  14     1469.18     1548.25     75.59 o
  -2  10  14     1788.52     2007.78     82.56 o
  -1  10  14      618.87      679.87     61.02 o
   0  10  14        0.47        0.47     61.52 o
   1  10  14      316.59      327.31     84.99 o
   2  10  14      644.31      660.11     97.17 o
   3  10  14       22.08       50.73     83.73 o
   4  10  14      135.71      162.90     82.00 o
   5  10  14      806.19      748.90    100.55 o
   6  10  14      455.70      429.88     72.55 o
   7  10  14      417.77      406.42     73.86 o
 -11  11  14     1257.92     1164.17     86.81 o
 -10  11  14       65.86       40.77     62.47 o
  -9  11  14      391.91      260.94    101.11 o
  -8  11  14      186.75      304.33     96.24 o
  -7  11  14      223.18      169.27     88.46 o
  -6  11  14       54.14       23.40     51.13 o
  -5  11  14      121.16       57.75     48.96 o
  -4  11  14      198.26      220.04     54.45 o
  -3  11  14       81.44       48.21     47.03 o
  -2  11  14       27.14       14.85     47.81 o
  -1  11  14      175.66      188.63     54.09 o
   0  11  14       23.04       24.48     50.28 o
   1  11  14        3.12       18.87     79.37 o
   2  11  14        7.33        2.22     75.47 o
   3  11  14       91.76       55.98     86.21 o
   4  11  14        3.36        0.00     77.16 o
   5  11  14        3.75        0.00     89.99 o
   6  11  14       68.86       48.07     89.70 o
   7  11  14      555.05      516.83    114.20 o
 -11  12  14      179.33      164.41     72.08 o
 -10  12  14      316.54      277.82     68.27 o
  -9  12  14       25.57        1.55     93.95 o
  -8  12  14        3.14       40.51     93.05 o
  -7  12  14      445.17      428.93     95.39 o
  -6  12  14     1040.00     1025.34     72.28 o
  -5  12  14      307.26      221.63     54.58 o
  -4  12  14       60.25       26.07     52.38 o
  -3  12  14        0.68        3.78     53.90 o
  -2  12  14      919.86     1008.48     73.41 o
  -1  12  14      993.16     1035.38     76.01 o
   0  12  14      262.46      308.62     62.22 o
   1  12  14      526.24      549.39     67.84 o
   2  12  14      100.39       64.80     79.95 o
   3  12  14      271.22      289.58     85.40 o
   4  12  14        7.61       42.75     97.70 o
   5  12  14      218.30      240.12    105.16 o
   6  12  14       22.39       35.52    105.34 o
 -10  13  14       28.81       16.25    105.37 o
  -9  13  14        7.17        0.00     91.85 o
  -8  13  14      397.90      396.62    104.76 o
  -7  13  14      586.74      650.07    103.29 o
  -6  13  14        0.74        0.00     57.98 o
  -5  13  14      543.03      575.62     67.23 o
  -4  13  14       23.66        0.00     53.35 o
  -3  13  14        5.23        2.58     56.56 o
  -2  13  14      355.43      346.32     62.79 o
  -1  13  14      807.84      812.95     71.24 o
   0  13  14      411.93      411.25     64.50 o
   1  13  14      134.43      129.94     62.70 o
   2  13  14      435.41      436.85    104.98 o
   3  13  14      330.59      291.76    108.32 o
   4  13  14       33.89       17.95     86.59 o
   5  13  14        4.65        0.00    102.03 o
  -8  14  14      320.25      268.37    101.87 o
  -7  14  14       34.45       31.14     95.57 o
  -6  14  14      138.03      139.07     87.82 o
  -5  14  14      656.35      460.48     99.41 o
  -4  14  14        3.39        0.00     57.48 o
  -3  14  14      434.32      448.97     67.31 o
  -2  14  14      336.10      271.70     65.70 o
  -1  14  14        7.91       11.44     59.66 o
   0  14  14        5.69       75.43     95.62 o
   1  14  14        0.86       25.55     83.10 o
   2  14  14       61.93       73.05     95.82 o
   3  14  14      319.70      214.70     94.81 o
   4  14  14      154.53      138.58    107.61 o
  -7  15  14        9.21        4.21     92.33 o
  -6  15  14       13.54        0.00     95.47 o
  -5  15  14      190.17      249.28     98.83 o
  -4  15  14      629.32      643.92     75.61 o
  -3  15  14       49.88       48.37     61.24 o
  -2  15  14      296.93      219.73    104.31 o
  -1  15  14      824.65      916.57    125.04 o
   0  15  14        2.78        0.00    101.43 o
   1  15  14       17.29       26.63     96.83 o
   2  15  14        5.07        0.00     90.44 o
  -3  16  14       51.77       98.86     93.69 o
  -2  16  14      745.50      772.75    126.22 o
 -15   0  15     1207.93     1512.90    134.17 o
 -13   0  15     1020.63      947.70    104.07 o
 -11   0  15       50.44       80.05     48.61 o
  -9   0  15     1325.07     1225.54     60.86 o
  -7   0  15       31.37       27.15     60.42 o
  -5   0  15      261.58      243.47     40.05 o
  -3   0  15      238.25      186.91     54.00 o
  -1   0  15      627.15      553.59     64.83 o
   1   0  15       27.09       23.96     53.43 o
   3   0  15     5009.43     4849.35    151.95 o
   5   0  15       68.99       35.84     67.54 o
   7   0  15      298.57      182.73     88.32 o
   9   0  15      173.57       91.05     90.61 o
 -15   1  15      585.85      527.01    114.27 o
 -14   1  15      768.20      721.08    111.98 o
 -13   1  15      148.85      143.52     86.33 o
 -12   1  15       24.24       16.35     37.17 o
 -11   1  15      693.61      777.60     50.34 o
 -10   1  15     1005.05     1023.40     65.06 o
  -9   1  15      423.59      425.83     40.38 o
  -8   1  15      266.05      244.36     36.47 o
  -7   1  15      522.79      486.34     38.07 o
  -6   1  15     4294.30     4313.22     70.94 o
  -5   1  15       98.91      117.33     28.52 o
  -4   1  15      374.18      296.88     37.83 o
  -3   1  15      616.07      664.01     45.40 o
  -2   1  15     2536.77     2649.95     72.18 o
  -1   1  15     1193.05     1201.06     58.66 o
   0   1  15       39.13       40.58     42.13 o
   1   1  15      721.32      703.35     55.73 o
   2   1  15     1741.16     1759.76     72.92 o
   3   1  15     1105.78     1154.46     91.75 o
   4   1  15      642.49      615.76     62.36 o
   5   1  15      406.54      357.17     56.42 o
   6   1  15      168.73      120.73     53.91 o
   7   1  15     1046.82     1054.71     76.06 o
   8   1  15       55.49       28.61     59.02 o
   9   1  15       27.14       26.89     64.01 o
  10   1  15        4.92        0.00     70.61 o
 -15   2  15      176.60      190.22    106.13 o
 -14   2  15       81.31       57.81     86.31 o
 -13   2  15       76.32       52.01     84.17 o
 -12   2  15      776.97      779.69     63.64 o
 -11   2  15     2391.59     2453.67     69.69 o
 -10   2  15      437.77      387.86     42.58 o
  -9   2  15     1273.71     1396.75     52.32 o
  -8   2  15       69.59       66.62     32.99 o
  -7   2  15      280.68      216.17     32.94 o
  -6   2  15      133.06      106.31     28.77 o
  -5   2  15      152.30      142.05     30.68 o
  -4   2  15     1848.35     1813.18     58.46 o
  -3   2  15      623.99      667.86     46.99 o
  -2   2  15     3473.11     3510.62     80.45 o
  -1   2  15     7031.32     6992.20    111.49 o
   0   2  15     1836.74     1730.93     68.29 o
   1   2  15       66.55       43.50     44.22 o
   2   2  15     2999.17     2939.25     86.03 o
   3   2  15     1364.32     1356.89     71.97 o
   4   2  15     1575.36     1554.34     74.97 o
   5   2  15       72.23       26.55     45.25 o
   6   2  15      112.78      176.23     59.46 o
   7   2  15      364.94      267.12     57.17 o
   8   2  15       26.44        0.00     59.51 o
   9   2  15        4.50        0.00     61.15 o
  10   2  15       28.57       41.39     69.39 o
 -15   3  15       25.95       10.08    102.21 o
 -14   3  15      865.67      887.47    113.09 o
 -13   3  15     1492.53     1591.66    170.44 o
 -12   3  15        5.51        0.00     52.22 o
 -11   3  15      431.00      371.53     55.02 o
 -10   3  15     1941.78     1989.89     61.31 o
  -9   3  15     1913.76     1955.09     58.80 o
  -8   3  15      578.02      521.88     38.63 o
  -7   3  15      578.70      580.95     37.84 o
  -6   3  15      966.69     1007.54     33.70 o
  -5   3  15      159.67      135.44     36.62 o
  -4   3  15        2.13       17.48     33.38 o
  -3   3  15      147.59      133.18     35.92 o
  -2   3  15     1265.03     1242.57     57.75 o
  -1   3  15        9.03       36.89     38.78 o
   0   3  15      698.29      634.45     52.17 o
   1   3  15      166.65      174.73     66.39 o
   2   3  15       88.11       49.78     64.99 o
   3   3  15     1008.28      966.54     90.08 o
   4   3  15      873.98      868.61     93.59 o
   5   3  15     2911.01     2797.03    131.25 o
   6   3  15      410.56      396.99     88.75 o
   7   3  15        1.18       16.48     80.47 o
   8   3  15       85.50      105.63     80.41 o
   9   3  15      680.86      662.99    108.27 o
 -14   4  15      236.82      215.72    100.08 o
 -13   4  15      940.00      874.21     77.65 o
 -12   4  15      339.34      345.23     59.81 o
 -11   4  15      114.53       84.36     52.93 o
 -10   4  15     1480.12     1400.55     96.80 o
  -9   4  15     3627.60     3596.73     92.93 o
  -8   4  15      205.34      158.83     34.75 o
  -7   4  15     2858.48     2824.34     61.02 o
  -6   4  15      958.71      908.22     41.83 o
  -5   4  15     3709.33     3716.44    116.20 o
  -4   4  15     1712.24     1729.70     51.28 o
  -3   4  15       26.76       28.60     36.62 o
  -2   4  15       15.39        9.89     36.46 o
  -1   4  15     3386.51     3489.09    127.09 o
   0   4  15      508.51      464.87     74.93 o
   1   4  15     3617.75     3421.34    130.62 o
   2   4  15     1399.51     1399.94    100.12 o
   3   4  15       23.75       23.71     58.08 o
   4   4  15      138.50       65.00     65.88 o
   5   4  15      387.85      328.65     76.98 o
   6   4  15      116.96       58.74     77.20 o
   7   4  15      639.60      569.14     97.10 o
   8   4  15     1225.97     1349.46    118.28 o
   9   4  15        0.06        0.00     96.70 o
 -14   5  15      970.73      983.41    117.94 o
 -13   5  15      245.60      163.42     66.56 o
 -12   5  15      212.22      165.34     60.88 o
 -11   5  15      921.22      899.06     71.23 o
 -10   5  15     1196.51     1287.06     74.01 o
  -9   5  15      111.99       77.64     43.99 o
  -8   5  15      859.42      794.58     55.73 o
  -7   5  15      352.28      294.09     45.88 o
  -6   5  15     2049.23     2101.85     65.46 o
  -5   5  15      642.61      637.09     37.07 o
  -4   5  15     3359.96     3241.80     63.92 o
  -3   5  15      268.65      294.51     34.07 o
  -2   5  15      180.85      240.99     65.54 o
  -1   5  15      299.28      308.16     73.59 o
   0   5  15      909.24      879.16     88.27 o
   1   5  15     1530.88     1449.74     93.91 o
   2   5  15      306.88      245.46     64.85 o
   3   5  15     1394.64     1409.23    105.68 o
   4   5  15     1373.03     1507.11    105.06 o
   5   5  15      578.13      598.89     88.67 o
   6   5  15      444.72      378.35     86.60 o
   7   5  15      211.67      203.70     89.38 o
   8   5  15       31.26        9.32     82.34 o
   9   5  15       26.78        0.47     95.91 o
 -14   6  15      135.43      131.81     91.29 o
 -13   6  15       56.94       73.21     88.02 o
 -12   6  15        3.18        2.62     59.51 o
 -11   6  15      132.22       85.19     53.76 o
 -10   6  15     1948.24     2028.84     84.18 o
  -9   6  15      952.38      793.38     58.71 o
  -8   6  15      323.61      267.11     46.95 o
  -7   6  15      989.52      895.59     88.68 o
  -6   6  15     1386.96     1317.37    101.87 o
  -5   6  15     2222.31     2260.34     75.58 o
  -4   6  15      226.16      224.10     33.55 o
  -3   6  15     1027.72      999.42     61.07 o
  -2   6  15     1585.84     1645.08     69.47 o
  -1   6  15     1323.44     1377.35     67.32 o
   0   6  15     1005.97     1013.44     62.68 o
   1   6  15      116.89      140.15     72.29 o
   2   6  15     2944.22     2988.73    133.48 o
   3   6  15       16.50        0.00     75.27 o
   4   6  15        1.87        2.35     74.89 o
   5   6  15        2.16       34.03     78.33 o
   6   6  15      325.01      300.84     80.15 o
   7   6  15      329.96      255.27     67.68 o
   8   6  15        0.83        0.00     62.36 o
   9   6  15      158.76       86.87     67.07 o
 -13   7  15        3.62        0.00     87.00 o
 -12   7  15      427.58      449.38     68.85 o
 -11   7  15       32.37        4.72     53.15 o
 -10   7  15      270.39      242.24     56.95 o
  -9   7  15      393.47      369.97     53.09 o
  -8   7  15       11.49       45.25     47.46 o
  -7   7  15      330.79      237.81     83.69 o
  -6   7  15       21.21        0.00     41.23 o
  -5   7  15      853.88      921.70     59.10 o
  -4   7  15        4.47        0.00     43.15 o
  -3   7  15        0.58        0.00     43.20 o
  -2   7  15      825.40      909.82     83.23 o
  -1   7  15       50.71       20.19     40.34 o
   0   7  15      702.24      734.91     57.87 o
   1   7  15     1489.75     1417.81     73.06 o
   2   7  15      398.91      351.10     57.66 o
   3   7  15      870.78      895.12     67.17 o
   4   7  15       23.76       37.14     54.57 o
   5   7  15       20.15       24.10     52.11 o
   6   7  15      182.49      179.47     61.50 o
   7   7  15      777.36      784.11     78.53 o
   8   7  15      603.55      629.26     77.48 o
 -13   8  15      425.70      403.15    103.27 o
 -12   8  15      285.44      225.25     63.77 o
 -11   8  15      863.60      867.28     73.29 o
 -10   8  15        1.84        0.00     54.47 o
  -9   8  15        1.03       10.80     51.94 o
  -8   8  15     1566.42     1843.66    121.30 o
  -7   8  15       49.20       55.05     79.72 o
  -6   8  15      532.13      622.26     55.19 o
  -5   8  15     1493.91     1647.80     93.35 o
  -4   8  15       68.45       45.51     44.01 o
  -3   8  15      215.03      218.82     52.12 o
  -2   8  15     1679.01     1637.90     73.11 o
  -1   8  15       41.57       24.59     66.84 o
   0   8  15      777.09      846.83     62.24 o
   1   8  15      681.28      627.50     64.52 o
   2   8  15     1041.22     1039.40     73.47 o
   3   8  15     1670.97     1724.23     80.61 o
   4   8  15      579.28      507.23     64.59 o
   5   8  15      126.39       97.67     54.46 o
   6   8  15       81.55       66.85     60.40 o
   7   8  15       62.53       47.57     60.80 o
   8   8  15      175.04      183.92     66.65 o
 -12   9  15      192.31      132.71     62.80 o
 -11   9  15        0.50        0.00     58.03 o
 -10   9  15       87.26       75.17     54.34 o
  -9   9  15       53.06       41.74     83.37 o
  -8   9  15       63.95       15.44     84.77 o
  -7   9  15       10.75        0.00     74.22 o
  -6   9  15     4220.31     4420.23    108.21 o
  -5   9  15      299.79      255.46     57.85 o
  -4   9  15      309.27      244.76     52.82 o
  -3   9  15      383.60      306.83     52.33 o
  -2   9  15      434.92      436.25     53.73 o
  -1   9  15      900.25      888.41     89.78 o
   0   9  15      307.62      297.58     70.07 o
   1   9  15       91.80      113.36     77.71 o
   2   9  15      764.11      772.24     71.14 o
   3   9  15        1.36        7.61     48.90 o
   4   9  15        2.83       27.07     58.68 o
   5   9  15      264.77      306.29     66.58 o
   6   9  15        1.67        0.00     57.87 o
   7   9  15      176.92      125.18     67.33 o
 -12  10  15      407.95      411.19    106.85 o
 -11  10  15      444.48      534.50    107.64 o
 -10  10  15        2.04       10.06     91.91 o
  -9  10  15       27.00       50.28     89.58 o
  -8  10  15      331.93      306.67     92.65 o
  -7  10  15       98.60      103.09     72.95 o
  -6  10  15      161.30       91.24     48.37 o
  -5  10  15     1026.41     1044.83     69.03 o
  -4  10  15     1645.62     1808.58     81.21 o
  -3  10  15       98.12       57.98     47.84 o
  -2  10  15      478.29      459.13     56.51 o
  -1  10  15      286.00      319.40     70.90 o
   0  10  15     1606.40     1687.71    111.79 o
   1  10  15      144.92       87.18     80.57 o
   2  10  15      288.03      176.67     87.60 o
   3  10  15      686.84      789.91     98.39 o
   4  10  15      994.86     1065.41    119.97 o
   5  10  15        2.41       30.47     65.61 o
   6  10  15      289.40      267.84     68.28 o
   7  10  15      110.33      101.16     70.66 o
 -11  11  15       39.59        3.38    108.40 o
 -10  11  15      848.86      775.00    119.62 o
  -9  11  15      360.64      322.48     92.48 o
  -8  11  15     1096.89     1120.03    114.09 o
  -7  11  15      196.66      115.19     80.29 o
  -6  11  15      462.12      507.79     60.57 o
  -5  11  15      531.01      501.06     59.41 o
  -4  11  15       43.98       38.55     50.28 o
  -3  11  15      131.31      113.55     53.45 o
  -2  11  15      887.15      967.91     69.61 o
  -1  11  15       12.31        3.44     55.23 o
   0  11  15      411.40      360.33     61.69 o
   1  11  15      251.52      300.96     92.87 o
   2  11  15       41.99       16.04     85.60 o
   3  11  15      165.41       87.08     92.10 o
   4  11  15       66.74       27.25     89.81 o
   5  11  15        3.81        0.00     86.46 o
   6  11  15       15.29       10.86    100.65 o
 -10  12  15       66.78       58.12    104.84 o
  -9  12  15      643.40      579.30    113.58 o
  -8  12  15      201.66      210.88     89.66 o
  -7  12  15      356.72      368.72    101.53 o
  -6  12  15      697.13      692.82     69.60 o
  -5  12  15      451.56      328.11     62.46 o
  -4  12  15      122.56       85.85     52.66 o
  -3  12  15       74.47       46.69     50.92 o
  -2  12  15      512.46      510.82     67.07 o
  -1  12  15     1656.58     1788.80     90.25 o
   0  12  15      394.07      374.69     66.03 o
   1  12  15        0.06        0.00     56.13 o
   2  12  15      713.28      720.20    101.27 o
   3  12  15        6.56       32.64     93.09 o
   4  12  15       29.03        0.00     93.27 o
   5  12  15       55.52       48.25    103.83 o
  -9  13  15      183.19      202.26    107.34 o
  -8  13  15      292.02      197.70     93.44 o
  -7  13  15      819.11      845.25    120.85 o
  -6  13  15      635.65      571.52     68.75 o
  -5  13  15      269.78      240.18     63.35 o
  -4  13  15      637.54      637.50     71.77 o
  -3  13  15       53.58       46.31     58.80 o
  -2  13  15      628.66      563.40     69.30 o
  -1  13  15      561.40      595.05     72.13 o
   0  13  15       32.00       49.91     58.12 o
   1  13  15      183.24      178.47     67.86 o
   2  13  15        3.09       14.88    100.25 o
   3  13  15        3.14        0.00    100.17 o
   4  13  15      284.84      292.77    108.21 o
  -8  14  15       10.20        6.00     96.46 o
  -7  14  15       36.74       25.74     92.31 o
  -6  14  15       43.95        7.47     63.25 o
  -5  14  15      110.69       65.61     61.28 o
  -4  14  15      103.50       87.55     64.36 o
  -3  14  15      284.68      208.60     64.98 o
  -2  14  15      153.17      169.24     62.25 o
  -1  14  15      360.35      327.00     66.93 o
   0  14  15        0.38        0.00     99.41 o
   1  14  15       24.29        1.33     84.62 o
   2  14  15      902.84      864.25    119.72 o
   3  14  15      253.00      150.91     95.39 o
  -6  15  15        9.78       23.44     91.42 o
  -5  15  15       68.32       63.73     65.72 o
  -4  15  15       59.00       68.16     67.04 o
  -3  15  15      795.82      831.33     83.86 o
  -2  15  15      264.47      269.40    103.87 o
  -1  15  15        0.97       18.10     99.68 o
   0  15  15      120.60       56.19    105.09 o
 -14   0  16     2048.14     2246.55    146.06 o
 -12   0  16     2218.27     2162.30     88.85 o
 -10   0  16      368.41      410.21     51.72 o
  -8   0  16       91.15       78.79     63.79 o
  -6   0  16     3779.98     3860.42     85.43 o
  -4   0  16       27.74       15.27     47.39 o
  -2   0  16      156.45      104.29     60.11 o
   0   0  16      215.37      193.71     67.42 o
   2   0  16      225.77      204.99     70.77 o
   4   0  16     1673.37     1687.53    107.90 o
   6   0  16        0.36       21.92     78.71 o
   8   0  16     1841.21     2201.60    144.87 o
 -15   1  16      960.34      935.32    120.01 o
 -14   1  16     1366.40     1318.60    122.68 o
 -13   1  16       30.27       21.89     57.31 o
 -12   1  16       28.68       20.79     43.68 o
 -11   1  16      279.18      212.93     42.81 o
 -10   1  16      831.36      761.75     48.52 o
  -9   1  16      663.61      650.94     44.18 o
  -8   1  16     2605.09     2508.07    103.15 o
  -7   1  16      314.28      241.35     58.63 o
  -6   1  16      495.29      539.31     32.75 o
  -5   1  16       23.53       23.23     28.98 o
  -4   1  16      316.53      314.39     39.17 o
  -3   1  16      689.42      616.93     46.46 o
  -2   1  16     3453.50     3538.37     82.67 o
  -1   1  16     3609.16     3736.58    186.89 o
   0   1  16        7.23        0.00     43.15 o
   1   1  16     1906.29     1766.41     73.21 o
   2   1  16       16.98       33.78     44.01 o
   3   1  16      709.55      784.95     61.20 o
   4   1  16      237.94      196.79     56.55 o
   5   1  16        0.33        0.00     55.50 o
   6   1  16      425.00      377.27     65.75 o
   7   1  16     1596.15     1464.20     86.57 o
   8   1  16       85.76       81.15     64.13 o
   9   1  16        0.35       48.27     67.36 o
 -14   2  16      293.69      253.94     99.58 o
 -13   2  16      114.72       93.08     59.72 o
 -12   2  16      345.22      268.11     59.80 o
 -11   2  16      794.73      697.49     49.55 o
 -10   2  16     5259.10     5456.62    112.90 o
  -9   2  16        0.52        0.00     45.45 o
  -8   2  16     1679.32     1608.28     73.49 o
  -7   2  16      140.04      112.90     45.94 o
  -6   2  16      479.39      502.97     37.67 o
  -5   2  16     2281.65     2312.81     56.81 o
  -4   2  16        0.75       22.98     35.72 o
  -3   2  16      884.34      905.47     51.84 o
  -2   2  16      163.85      200.37     42.94 o
  -1   2  16     2435.89     2356.54     75.32 o
   0   2  16       33.34       24.02     39.35 o
   1   2  16       98.26       99.61     47.96 o
   2   2  16      132.20      130.12     52.16 o
   3   2  16       30.88       32.17     52.05 o
   4   2  16      310.08      262.50     53.36 o
   5   2  16      142.05      101.30     51.24 o
   6   2  16      401.71      378.67     62.54 o
   7   2  16     1022.74     1000.23     77.47 o
   8   2  16      227.22      170.47     69.34 o
   9   2  16      103.56      102.37     71.58 o
 -14   3  16        2.00        4.39     93.40 o
 -13   3  16      880.63      867.38     74.45 o
 -12   3  16     1965.26     1997.58     88.23 o
 -11   3  16      502.14      452.38     58.97 o
 -10   3  16      144.15      142.27     38.25 o
  -9   3  16     2562.86     2670.09     85.65 o
  -8   3  16       91.04       95.27     45.16 o
  -7   3  16      213.84      154.05     46.28 o
  -6   3  16     2594.45     2628.35     64.56 o
  -5   3  16     1200.87     1293.19     46.58 o
  -4   3  16     3316.45     3388.03     78.50 o
  -3   3  16        3.03       17.81     38.15 o
  -2   3  16      463.90      440.70     48.69 o
  -1   3  16      713.00      725.68     53.04 o
   0   3  16      166.77      173.14     46.47 o
   1   3  16      246.91      244.43     48.37 o
   2   3  16      648.78      620.83     56.18 o
   3   3  16      515.50      497.98     57.18 o
   4   3  16      556.21      519.87     89.76 o
   5   3  16      614.40      601.57     86.26 o
   6   3  16      164.17      180.15     61.86 o
   7   3  16       53.38       55.47     57.99 o
   8   3  16     1175.70     1232.21     85.64 o
   9   3  16      298.35      241.43     69.82 o
 -14   4  16     1277.03     1178.25    119.04 o
 -13   4  16       52.89       38.26     61.72 o
 -12   4  16        0.66       19.38     55.99 o
 -11   4  16      157.73       95.98     54.71 o
 -10   4  16       44.85       55.26     48.56 o
  -9   4  16      987.09      910.41    101.76 o
  -8   4  16      118.80       97.31     48.70 o
  -7   4  16      543.11      510.69     57.61 o
  -6   4  16     1003.30      962.01     44.04 o
  -5   4  16      779.02      811.80     40.02 o
  -4   4  16      722.31      653.97     41.99 o
  -3   4  16      539.77      547.66     76.61 o
  -2   4  16     2239.66     2305.21     74.52 o
  -1   4  16      210.42      195.12     45.83 o
   0   4  16       62.18       26.17     67.97 o
   1   4  16     2133.63     1987.06    107.21 o
   2   4  16      145.86      146.01     66.69 o
   3   4  16      340.78      326.50     81.45 o
   4   4  16      882.74      864.79    100.79 o
   5   4  16      646.70      603.29     85.91 o
   6   4  16      171.62      153.68     89.39 o
   7   4  16      133.09      103.59     91.38 o
   8   4  16      119.31       33.34     86.24 o
   9   4  16      488.82      420.64     81.32 o
 -14   5  16        1.01        0.00     92.77 o
 -13   5  16     2017.17     2150.13     99.70 o
 -12   5  16      116.48      103.99     62.54 o
 -11   5  16      558.36      481.59     60.25 o
 -10   5  16      447.41      485.83     90.02 o
  -9   5  16      954.33      861.21    100.34 o
  -8   5  16      211.70      246.63     81.14 o
  -7   5  16      229.69      184.58     72.69 o
  -6   5  16     2220.69     2218.91     81.28 o
  -5   5  16     2511.92     2539.27     58.85 o
  -4   5  16     2969.53     2981.15     64.81 o
  -3   5  16      580.64      556.51     40.47 o
  -2   5  16       56.94      105.48     43.25 o
  -1   5  16       35.28       71.00     69.78 o
   0   5  16       91.63      109.90     72.03 o
   1   5  16      460.59      407.29     76.25 o
   2   5  16        2.09       26.12     71.75 o
   3   5  16      625.83      672.55     89.86 o
   4   5  16      452.20      454.37     91.65 o
   5   5  16       39.60       59.98     73.30 o
   6   5  16      378.66      281.37     92.10 o
   7   5  16        2.90        0.00     88.45 o
   8   5  16        1.83        0.00     97.60 o
 -14   6  16       76.25       97.49     99.54 o
 -13   6  16        2.95       35.23     87.95 o
 -12   6  16      229.61      247.96     89.51 o
 -11   6  16      633.06      463.69    102.94 o
 -10   6  16      412.75      390.28     83.31 o
  -9   6  16      291.47      249.80     85.67 o
  -8   6  16      418.86      319.47     90.12 o
  -7   6  16      836.42      715.99     96.78 o
  -6   6  16      341.57      352.62     49.23 o
  -5   6  16       25.58       19.19     43.21 o
  -4   6  16      566.97      569.75     40.51 o
  -3   6  16     2339.40     2313.74    106.73 o
  -2   6  16      956.78      948.82     61.38 o
  -1   6  16      548.85      518.02     55.47 o
   0   6  16      461.37      465.11     57.22 o
   1   6  16      571.67      502.22     84.40 o
   2   6  16      376.45      420.40     85.56 o
   3   6  16      433.12      410.57     82.57 o
   4   6  16      344.08      296.52     86.56 o
   5   6  16      888.72      827.49     97.59 o
   6   6  16      402.26      366.35     97.29 o
   7   6  16       40.87       26.56     64.59 o
   8   6  16      195.35      130.57     69.19 o
 -13   7  16       80.97       97.31     98.82 o
 -12   7  16       10.33        0.00     96.77 o
 -11   7  16      818.56      943.16    118.45 o
 -10   7  16      330.35      287.46     84.69 o
  -9   7  16      177.07      175.83     87.40 o
  -8   7  16      868.18      770.44     95.04 o
  -7   7  16        2.16        6.97     75.77 o
  -6   7  16      532.30      447.70     52.39 o
  -5   7  16      200.86      178.76     48.60 o
  -4   7  16      272.05      202.65     35.07 o
  -3   7  16      973.50      902.26     61.39 o
  -2   7  16      612.67      553.34     79.13 o
  -1   7  16      887.50      888.08     64.52 o
   0   7  16       26.79       26.63     49.44 o
   1   7  16       69.78       65.88     52.46 o
   2   7  16     1336.00     1369.99     75.90 o
   3   7  16      776.08      749.17     76.43 o
   4   7  16       26.43        0.00     58.95 o
   5   7  16        3.26        0.00     54.59 o
   6   7  16        8.34       40.75     63.61 o
   7   7  16      207.01      148.14     65.83 o
   8   7  16       57.50       66.36     70.66 o
 -13   8  16      769.31      823.59    131.30 o
 -12   8  16      174.15      196.09    107.47 o
 -11   8  16      268.42      226.44     99.84 o
 -10   8  16        2.18        0.00     79.42 o
  -9   8  16     1004.35     1078.69    113.81 o
  -8   8  16     1162.89     1213.09    116.44 o
  -7   8  16      181.26      204.34     75.13 o
  -6   8  16      734.42      784.77     60.77 o
  -5   8  16     1575.47     1642.87     74.71 o
  -4   8  16      225.35      245.08     51.24 o
  -3   8  16      201.08      201.03     53.02 o
  -2   8  16      126.77      105.30     48.82 o
  -1   8  16      679.92      767.45     88.02 o
   0   8  16     1882.89     1924.11     83.84 o
   1   8  16     1463.79     1518.70     78.14 o
   2   8  16      879.77      913.53     69.07 o
   3   8  16      545.56      467.07     65.93 o
   4   8  16      124.58       81.27     61.34 o
   5   8  16        8.80        0.00     61.66 o
   6   8  16       12.42        2.20     61.40 o
   7   8  16      410.96      321.89     69.98 o
 -12   9  16       93.99       34.55    106.26 o
 -11   9  16       13.80       30.49     98.83 o
 -10   9  16       71.30       83.51     94.84 o
  -9   9  16        4.66        0.00     86.71 o
  -8   9  16        8.84       38.76     72.97 o
  -7   9  16      420.26      332.85     89.87 o
  -6   9  16        1.59       16.44     48.19 o
  -5   9  16     1384.78     1476.43     73.88 o
  -4   9  16       54.24       40.62     47.85 o
  -3   9  16      445.53      439.14     60.50 o
  -2   9  16      121.18       64.42     48.07 o
  -1   9  16     1120.21     1117.15     97.31 o
   0   9  16      529.41      635.65     89.69 o
   1   9  16      423.68      334.95     76.59 o
   2   9  16      137.66      137.36     54.22 o
   3   9  16      258.15      221.51     64.01 o
   4   9  16        6.80       62.45     64.34 o
   5   9  16       49.27        2.03     65.72 o
   6   9  16      108.70      100.76     64.57 o
   7   9  16      841.74      921.73     89.12 o
 -11  10  16      177.11      165.92    107.24 o
 -10  10  16      362.59      311.01    103.17 o
  -9  10  16      525.00      443.12    102.76 o
  -8  10  16      102.88       96.24     89.45 o
  -7  10  16      188.18      143.40     88.87 o
  -6  10  16     2141.55     2147.40     87.75 o
  -5  10  16       92.34       77.34     52.84 o
  -4  10  16      277.47      236.42     56.69 o
  -3  10  16     1110.93     1136.32     74.52 o
  -2  10  16      204.32      157.02     53.14 o
  -1  10  16     1143.44     1214.34     76.49 o
   0  10  16      699.43      690.03     93.12 o
   1  10  16        1.48        0.00     71.11 o
   2  10  16      158.64      138.89     73.54 o
   3  10  16      456.26      453.90    101.12 o
   4  10  16       20.93        0.00     79.38 o
   5  10  16      432.69      422.21     73.61 o
   6  10  16       21.40       23.16     69.59 o
 -11  11  16      106.35       96.81     94.08 o
 -10  11  16        0.16       47.74     98.47 o
  -9  11  16      521.48      440.45    113.95 o
  -8  11  16      227.45      175.08     99.73 o
  -7  11  16      122.65      154.49     94.51 o
  -6  11  16       48.22       12.47     52.35 o
  -5  11  16      539.42      576.96     63.49 o
  -4  11  16       78.52       99.06     53.69 o
  -3  11  16        2.18        5.79     53.42 o
  -2  11  16      210.37      168.77     57.51 o
  -1  11  16     2409.40     2617.94    114.07 o
   0  11  16      264.52      259.11     59.11 o
   1  11  16      110.40      101.26     87.54 o
   2  11  16      184.36      147.23     92.46 o
   3  11  16        4.85        0.00     79.66 o
   4  11  16       48.18       57.08     97.58 o
   5  11  16        2.28       10.60    102.21 o
 -10  12  16      868.12      978.69    125.53 o
  -9  12  16      248.77      265.98    106.01 o
  -8  12  16      205.14      134.70    101.56 o
  -7  12  16      724.38      615.37    105.58 o
  -6  12  16      345.73      294.25     75.17 o
  -5  12  16      133.03       90.63     57.67 o
  -4  12  16      193.51      129.62     59.65 o
  -3  12  16      416.61      436.30     64.48 o
  -2  12  16     1016.05     1152.21     82.04 o
  -1  12  16      306.08      260.61     64.95 o
   0  12  16       14.90       25.24     64.32 o
   1  12  16      565.63      600.21     74.34 o
   2  12  16       18.29        0.00     93.31 o
   3  12  16      364.58      327.76    110.90 o
   4  12  16      170.49      189.66    104.43 o
  -8  13  16       73.87       74.68    101.41 o
  -7  13  16      264.23      193.96     94.41 o
  -6  13  16      522.18      426.39     69.28 o
  -5  13  16     1643.82     1774.56     93.24 o
  -4  13  16        9.86        9.99     59.39 o
  -3  13  16        0.00        0.00     57.06 o
  -2  13  16      131.12      133.46     64.94 o
  -1  13  16       19.45       19.27     62.08 o
   0  13  16     1505.14     1805.31     94.94 o
   1  13  16        7.68        3.60     66.50 o
   2  13  16      257.45      254.66    108.23 o
   3  13  16      628.50      695.14    111.62 o
  -7  14  16      182.80      163.20    105.81 o
  -6  14  16       73.50       76.94     62.29 o
  -5  14  16      155.13      170.81     65.74 o
  -4  14  16      731.06      654.55     76.25 o
  -3  14  16      361.61      326.98     71.29 o
  -2  14  16      124.34      100.23     62.43 o
  -1  14  16       19.10        4.50     62.56 o
   0  14  16       86.11      121.98    104.89 o
   1  14  16       98.54       46.64     90.48 o
  -3  15  16      117.77      118.38     70.53 o
  -2  15  16      113.70       63.52     96.51 o
 -13   0  17       23.80       16.02     82.08 o
 -11   0  17      638.05      560.81     86.33 o
  -9   0  17      993.62      955.56     92.30 o
  -7   0  17      226.78      139.40     63.85 o
  -5   0  17     1971.19     1945.29     89.74 o
  -3   0  17     2341.75     2170.69     99.45 o
  -1   0  17      629.30      639.00     76.82 o
   1   0  17       66.36       86.26     68.18 o
   3   0  17     1015.56      879.69     94.45 o
   5   0  17     1352.50     1502.14    120.50 o
   7   0  17      259.49      154.47     96.19 o
 -13   1  17      502.59      409.77     64.50 o
 -12   1  17        2.41       28.46     53.23 o
 -11   1  17      830.48      913.59     69.29 o
 -10   1  17     1536.13     1558.21    179.30 o
  -9   1  17       12.03       34.95     48.78 o
  -8   1  17       37.47       37.57     46.57 o
  -7   1  17     1251.38     1304.96     69.34 o
  -6   1  17      160.49      155.81     28.58 o
  -5   1  17      494.04      510.42     38.76 o
  -4   1  17      162.72      100.01     37.04 o
  -3   1  17     4097.15     4107.41     90.25 o
  -2   1  17      977.18      992.66     58.27 o
  -1   1  17     4164.18     4183.67     97.13 o
   0   1  17       12.36       32.59     46.00 o
   1   1  17     1952.61     1995.94     78.05 o
   2   1  17      242.97      237.93     49.79 o
   3   1  17       24.50       17.62     49.81 o
   4   1  17     2375.26     2514.95     93.64 o
   5   1  17      260.00      246.73     57.60 o
   6   1  17      735.36      722.71     72.67 o
   7   1  17       19.60       22.61     62.01 o
   8   1  17      267.95      231.44     75.79 o
 -13   2  17       23.08       43.69     90.61 o
 -12   2  17      259.44      234.67     91.57 o
 -11   2  17      104.27       79.63     52.27 o
 -10   2  17      393.55      345.82     53.91 o
  -9   2  17     2237.22     2132.55     82.23 o
  -8   2  17        2.23       15.57     43.75 o
  -7   2  17      138.60      127.36     48.02 o
  -6   2  17       14.64       10.27     31.40 o
  -5   2  17      211.26      158.87     32.84 o
  -4   2  17      659.42      651.28     47.90 o
  -3   2  17      691.19      635.25     50.16 o
  -2   2  17     1758.32     1673.04     67.41 o
  -1   2  17     1325.24     1363.23     65.84 o
   0   2  17        0.88        0.00     42.07 o
   1   2  17      102.27       71.96     48.90 o
   2   2  17      391.36      330.56     50.46 o
   3   2  17      724.91      727.57     66.93 o
   4   2  17        0.19        0.00     49.12 o
   5   2  17      135.15      114.87     55.76 o
   6   2  17      253.59      204.78     63.58 o
   7   2  17      274.56      231.01     70.97 o
   8   2  17      156.04      106.84     68.30 o
 -13   3  17      374.74      257.88     94.22 o
 -12   3  17       60.30       20.59     89.48 o
 -11   3  17       98.80       27.11     82.23 o
 -10   3  17      529.24      497.32     58.82 o
  -9   3  17     2487.69     2546.18     86.94 o
  -8   3  17     1741.07     1820.98     74.77 o
  -7   3  17       93.18       75.12     47.36 o
  -6   3  17     2027.83     2031.21     57.00 o
  -5   3  17     1408.22     1401.17     50.57 o
  -4   3  17      831.49      779.57     63.32 o
  -3   3  17      645.34      562.47     49.56 o
  -2   3  17       25.20       33.16     42.00 o
  -1   3  17      137.75      173.17     47.94 o
   0   3  17      904.28      914.27     72.22 o
   1   3  17      748.46      736.48     61.10 o
   2   3  17        7.60       32.04     47.92 o
   3   3  17     2348.66     2438.04    113.69 o
   4   3  17      585.52      546.35     69.67 o
   5   3  17       51.97       66.40     51.91 o
   6   3  17       51.65       34.72     61.01 o
   7   3  17      178.75      162.33     62.20 o
   8   3  17      389.07      426.18     76.78 o
 -13   4  17     1921.12     2127.80    146.27 o
 -12   4  17      295.05      311.16     98.30 o
 -11   4  17      836.80      940.76    105.29 o
 -10   4  17        1.41       32.65     69.74 o
  -9   4  17      227.37      161.72     69.88 o
  -8   4  17     1267.71     1271.10     66.10 o
  -7   4  17     1359.82     1210.17     67.27 o
  -6   4  17      887.60      856.25     44.70 o
  -5   4  17     2246.26     2276.97     58.19 o
  -4   4  17      199.44      159.71     41.25 o
  -3   4  17       98.06       63.74     40.53 o
  -2   4  17        9.15        7.17     43.43 o
  -1   4  17       66.09       61.04     43.43 o
   0   4  17     1489.77     1467.43     73.00 o
   1   4  17       61.06       64.26     51.49 o
   2   4  17      228.20      182.48     76.25 o
   3   4  17      422.31      472.08     90.23 o
   4   4  17      714.49      648.70     96.00 o
   5   4  17       27.32       19.05     80.32 o
   6   4  17      105.33       43.64     91.33 o
   7   4  17      212.62      211.78     72.35 o
   8   4  17      797.25      679.65     83.72 o
 -13   5  17      158.19      113.96    102.40 o
 -12   5  17       31.36        0.00     82.05 o
 -11   5  17      180.39      128.64     91.65 o
 -10   5  17       25.77       20.08     83.11 o
  -9   5  17      119.60      140.34     75.84 o
  -8   5  17     1208.73     1126.66    101.06 o
  -7   5  17      111.68      136.82     69.15 o
  -6   5  17     1829.69     1886.85     56.93 o
  -5   5  17     3364.78     3278.91     89.13 o
  -4   5  17      326.86      295.83     36.32 o
  -3   5  17      440.24      412.93     38.31 o
  -2   5  17      977.42      975.91     61.05 o
  -1   5  17      863.63      921.77     62.88 o
   0   5  17      642.66      621.62     86.38 o
   1   5  17       82.77       80.77     75.55 o
   2   5  17      510.41      422.65     86.49 o
   3   5  17     1130.13     1075.29    104.97 o
   4   5  17        2.09       41.85     80.86 o
   5   5  17        3.80       13.91     88.60 o
   6   5  17       51.06       81.58     86.74 o
   7   5  17       49.50       21.21     89.63 o
   8   5  17      451.69      581.31    117.49 o
 -13   6  17     1178.31     1264.99    135.16 o
 -12   6  17      546.18      649.63    114.89 o
 -11   6  17     1284.91     1286.35    118.29 o
 -10   6  17      258.55      195.54     92.53 o
  -9   6  17      200.13      152.79     75.97 o
  -8   6  17      417.39      329.14     85.45 o
  -7   6  17       24.39       35.10     80.37 o
  -6   6  17     1086.03     1056.75     62.85 o
  -5   6  17      442.72      385.68     52.11 o
  -4   6  17     1373.77     1317.82     51.31 o
  -3   6  17      158.51       87.60     41.23 o
  -2   6  17      128.93      192.38     49.95 o
  -1   6  17     1549.30     1506.49     74.14 o
   0   6  17     1515.19     1590.63     77.00 o
   1   6  17      268.87      269.63     85.34 o
   2   6  17        3.35        6.20     81.20 o
   3   6  17     1481.55     1558.89    115.17 o
   4   6  17      457.44      461.47     85.42 o
   5   6  17      110.31       91.03     92.02 o
   6   6  17      574.45      430.89     95.60 o
   7   6  17      342.91      429.80     73.40 o
 -13   7  17      573.06      550.17    116.58 o
 -12   7  17        3.84       19.09     86.92 o
 -11   7  17       24.91       30.51     82.13 o
 -10   7  17      213.65      233.25     98.76 o
  -9   7  17      373.49      308.60     84.53 o
  -8   7  17        1.70       58.17     83.76 o
  -7   7  17     1566.18     1589.92    114.75 o
  -6   7  17      155.58      113.71     46.69 o
  -5   7  17        5.87       14.24     46.50 o
  -4   7  17      757.38      711.91     45.56 o
  -3   7  17       57.37       33.56     48.74 o
  -2   7  17     1170.44     1161.80     92.60 o
  -1   7  17       98.29       96.98     45.37 o
   0   7  17      691.66      675.67     66.00 o
   1   7  17     1549.02     1643.92     83.21 o
   2   7  17       10.43        1.38     54.63 o
   3   7  17      136.45      101.61     55.91 o
   4   7  17      397.74      353.31     64.07 o
   5   7  17      512.36      540.15     69.85 o
   6   7  17      179.92      125.48     69.99 o
   7   7  17       67.24       20.63     72.06 o
 -12   8  17       36.25       25.53     88.21 o
 -11   8  17       28.20       70.48     87.46 o
 -10   8  17     1273.62     1449.81    132.92 o
  -9   8  17        5.76        0.00     89.74 o
  -8   8  17      618.25      693.29     96.42 o
  -7   8  17       60.74       61.44     82.39 o
  -6   8  17      516.09      496.36     56.94 o
  -5   8  17     1327.96     1263.76     70.98 o
  -4   8  17      457.99      503.71     60.20 o
  -3   8  17      142.54       92.69     51.76 o
  -2   8  17     1391.37     1374.51     98.17 o
  -1   8  17     2155.14     2353.35    123.80 o
   0   8  17        4.21        1.27     52.10 o
   1   8  17       26.41       12.37     51.90 o
   2   8  17     1909.35     2028.97     91.62 o
   3   8  17       45.98       22.99     58.63 o
   4   8  17      116.99      117.44     64.81 o
   5   8  17       49.20       71.30     62.47 o
   6   8  17      309.62      251.17     69.07 o
 -12   9  17      170.23      137.70     95.43 o
 -11   9  17      412.00      329.84     97.27 o
 -10   9  17       23.89       65.39     82.03 o
  -9   9  17        0.02        0.00     84.00 o
  -8   9  17      491.52      522.79    102.01 o
  -7   9  17      113.84      110.66     91.68 o
  -6   9  17       45.10       17.60     50.00 o
  -5   9  17       94.08       51.55     47.68 o
  -4   9  17      537.14      544.09     60.83 o
  -3   9  17      736.14      789.04     67.64 o
  -2   9  17      243.39      181.82     55.66 o
  -1   9  17       99.75       72.26     73.09 o
   0   9  17      133.46      142.57     82.79 o
   1   9  17      100.22      107.24     85.04 o
   2   9  17      110.70       78.02     56.65 o
   3   9  17      121.76       48.41     63.21 o
   4   9  17     1797.89     2046.15    100.84 o
   5   9  17       31.52        0.00     66.73 o
   6   9  17      297.97      224.89     76.05 o
 -11  10  17       35.65       20.70    100.47 o
 -10  10  17     1237.28     1160.65    133.80 o
  -9  10  17      814.27      843.51    122.40 o
  -8  10  17      297.46      207.22    101.72 o
  -7  10  17        2.43       48.93     93.43 o
  -6  10  17       19.07       19.07     52.66 o
  -5  10  17      371.26      361.62     60.39 o
  -4  10  17     1040.94     1056.12     75.37 o
  -3  10  17       55.11      102.33     59.00 o
  -2  10  17     1774.96     1956.06     90.24 o
  -1  10  17     1500.59     1641.42     84.11 o
   0  10  17       45.82       19.68     85.01 o
   1  10  17      129.80      152.39     88.66 o
   2  10  17       14.34       21.49     90.13 o
   3  10  17       27.61       54.26     79.19 o
   4  10  17      297.69      237.01    100.72 o
   5  10  17      139.17       87.77     71.56 o
 -10  11  17      630.98      460.69    107.39 o
  -9  11  17      855.20      726.61    111.07 o
  -8  11  17      804.64      757.49    118.14 o
  -7  11  17       38.53        8.82     97.32 o
  -6  11  17       93.32       84.03     58.53 o
  -5  11  17       12.26       57.49     57.71 o
  -4  11  17       67.58       35.54     53.64 o
  -3  11  17      702.80      730.61     71.37 o
  -2  11  17      670.99      564.93     71.00 o
  -1  11  17       56.75       40.94     57.80 o
   0  11  17     1465.43     1529.59     91.11 o
   1  11  17       67.18        3.54     77.29 o
   2  11  17       28.18       48.70     83.04 o
   3  11  17       31.35        9.11    100.65 o
   4  11  17       23.68       40.14    102.81 o
  -9  12  17      353.78      368.10    103.61 o
  -8  12  17     1210.89     1246.93    133.20 o
  -7  12  17      217.87      178.74    102.21 o
  -6  12  17     1381.31     1512.26     87.20 o
  -5  12  17     1071.60     1073.93     79.89 o
  -4  12  17      113.78      141.06     63.66 o
  -3  12  17      158.75      126.78     60.47 o
  -2  12  17       14.80       25.21     64.16 o
  -1  12  17      272.80      263.56     67.58 o
   0  12  17      691.64      708.25     76.11 o
   1  12  17       21.60       15.16     65.75 o
   2  12  17       71.98       33.24     99.57 o
   3  12  17      669.95      622.27    110.07 o
  -8  13  17       77.48      103.07    104.26 o
  -7  13  17       16.76       53.46     96.40 o
  -6  13  17     1783.81     1729.90     95.95 o
  -5  13  17      366.77      317.96     67.09 o
  -4  13  17      344.43      314.24     68.42 o
  -3  13  17        0.74        0.00     59.31 o
  -2  13  17       29.95       18.93     63.99 o
  -1  13  17      200.27      177.63     66.90 o
   0  13  17      310.23      319.76     74.92 o
   1  13  17      175.08      174.73     69.60 o
   2  13  17      925.46      972.85    122.79 o
  -5  14  17      482.39      456.82     74.86 o
  -4  14  17      553.19      626.44     77.64 o
  -3  14  17        4.52        0.00     65.65 o
  -2  14  17       19.87        2.74     63.24 o
  -1  14  17      309.10      335.32     73.47 o
   0  14  17      135.67      150.66    105.93 o
 -12   0  18       56.59       60.09     80.37 o
 -10   0  18      136.46      101.69     74.22 o
  -8   0  18      550.99      496.95     77.31 o
  -6   0  18        9.17       11.06     40.40 o
  -4   0  18     6423.45     6321.77    154.18 o
  -2   0  18       11.88        0.65     61.72 o
   0   0  18      741.67      802.67     82.18 o
   2   0  18     1080.60     1047.40    100.94 o
   4   0  18     3802.93     4144.31    167.11 o
   6   0  18      176.90      223.59     88.57 o
   8   0  18      966.83      926.63    121.70 o
 -13   1  18      649.35      733.69    108.27 o
 -12   1  18      809.25      825.49     80.88 o
 -11   1  18      412.81      384.91     58.80 o
 -10   1  18     2751.45     2701.85     94.68 o
  -9   1  18      571.41      520.84     57.48 o
  -8   1  18     2653.39     2671.19     90.55 o
  -7   1  18      114.42       96.86     50.80 o
  -6   1  18      260.13      278.95     32.17 o
  -5   1  18     2556.40     2656.77     74.32 o
  -4   1  18     2506.27     2607.94     76.10 o
  -3   1  18     1336.92     1331.63     61.91 o
  -2   1  18       73.29       91.03     43.37 o
  -1   1  18        3.76       30.52     45.05 o
   0   1  18     3198.49     3337.83    137.37 o
   1   1  18      460.62      441.20     58.06 o
   2   1  18      549.43      562.40     62.86 o
   3   1  18     1310.34     1405.02     80.42 o
   4   1  18      961.81      871.84     73.32 o
   5   1  18        2.40        0.00     59.59 o
   6   1  18      126.32       95.99     60.80 o
   7   1  18      149.46      102.78     72.50 o
   8   1  18      327.73      336.56     73.59 o
 -14   2  18      169.02      159.66    100.38 o
 -13   2  18      274.53      149.48     88.58 o
 -12   2  18        4.45        0.00     79.70 o
 -11   2  18       14.94        0.00     50.45 o
 -10   2  18      328.46      223.23     54.60 o
  -9   2  18      216.36      216.68     53.37 o
  -8   2  18      362.89      276.16     51.29 o
  -7   2  18      794.73      680.27     60.11 o
  -6   2  18      664.59      648.49     42.89 o
  -5   2  18       44.03       38.65     34.13 o
  -4   2  18      410.17      409.90     46.36 o
  -3   2  18       41.09       46.88     41.09 o
  -2   2  18     1428.32     1413.61     65.71 o
  -1   2  18      936.99      921.74     96.09 o
   0   2  18     1176.44     1200.69     69.65 o
   1   2  18        1.31        0.00     61.75 o
   2   2  18      212.42      149.16     48.15 o
   3   2  18      125.34       90.57     53.05 o
   4   2  18      200.44      209.19     56.59 o
   5   2  18        1.03        0.00     61.45 o
   6   2  18       83.12       32.98     61.59 o
   7   2  18       19.85        0.00     72.06 o
   8   2  18      326.26      313.11     77.49 o
 -14   3  18      995.39     1100.46    128.37 o
 -13   3  18      162.96      118.41     94.39 o
 -12   3  18      501.25      509.88     95.93 o
 -11   3  18       35.72       12.88     75.77 o
 -10   3  18      123.12       66.20     71.07 o
  -9   3  18     1323.92     1320.34     71.12 o
  -8   3  18     1431.79     1435.53    112.72 o
  -7   3  18       17.77       13.30     47.87 o
  -6   3  18     3437.10     3554.54     74.25 o
  -5   3  18      128.77      125.62     35.76 o
  -4   3  18        3.30        0.00     40.11 o
  -3   3  18     2535.39     2382.42     78.26 o
  -2   3  18     1842.32     1871.00     72.00 o
  -1   3  18     1049.53     1044.50     63.07 o
   0   3  18       24.66       49.36     48.98 o
   1   3  18      170.08      193.86     53.14 o
   2   3  18     2962.41     3045.12    100.39 o
   3   3  18       90.91       93.67     55.85 o
   4   3  18      550.36      529.98     66.13 o
   5   3  18      600.83      662.02     68.25 o
   6   3  18      342.52      267.90     66.77 o
   7   3  18      190.23      146.67     64.47 o
 -13   4  18       49.85       44.30     95.28 o
 -12   4  18       69.32       87.94     86.31 o
 -11   4  18       99.45       75.64     89.98 o
 -10   4  18      982.31      948.62    110.13 o
  -9   4  18       22.48        0.00     81.01 o
  -8   4  18     1206.36     1154.95     69.29 o
  -7   4  18     1295.06     1371.13     71.56 o
  -6   4  18     2305.57     2489.31     81.89 o
  -5   4  18       33.53       29.81     33.26 o
  -4   4  18       52.47       47.85     39.66 o
  -3   4  18      446.53      386.02     55.44 o
  -2   4  18        3.38        0.00     45.52 o
  -1   4  18      526.90      471.11     54.17 o
   0   4  18      187.19       94.51     45.88 o
   1   4  18      619.43      585.80     59.17 o
   2   4  18       20.53       48.53     53.57 o
   3   4  18        4.65        0.00     54.20 o
   4   4  18      267.10      232.33     60.45 o
   5   4  18      309.36      236.03     66.58 o
   6   4  18       62.49      108.60     69.04 o
   7   4  18      115.74      115.96     74.71 o
 -13   5  18       45.37        2.01     87.63 o
 -12   5  18      323.25      327.14    104.97 o
 -11   5  18       18.96       18.54     80.18 o
 -10   5  18      644.39      732.65    107.28 o
  -9   5  18     1064.36     1064.60    112.37 o
  -8   5  18       19.19        5.78     76.79 o
  -7   5  18       57.83      109.09     72.27 o
  -6   5  18     1847.84     1826.94     58.40 o
  -5   5  18      208.04      189.06     47.11 o
  -4   5  18      588.07      568.87     43.81 o
  -3   5  18     1675.34     1728.51     58.72 o
  -2   5  18      403.90      425.38     52.74 o
  -1   5  18     3376.00     3603.06     99.70 o
   0   5  18        1.63        0.00     44.60 o
   1   5  18        8.10        0.00     68.97 o
   2   5  18      465.69      380.97     84.15 o
   3   5  18       80.20      106.66     76.70 o
   4   5  18      102.56      130.02     77.40 o
   5   5  18      477.76      494.81    104.48 o
   6   5  18      657.47      598.00    102.82 o
   7   5  18      274.92      236.83     69.33 o
 -13   6  18       17.66       20.91    101.51 o
 -12   6  18       45.86       18.14     87.67 o
 -11   6  18     1117.20     1030.44    122.62 o
 -10   6  18      717.04      638.87    102.87 o
  -9   6  18      407.35      294.29     95.58 o
  -8   6  18      225.93      175.91     75.79 o
  -7   6  18       28.04       35.13     83.80 o
  -6   6  18      861.60      926.45     62.89 o
  -5   6  18     4737.47     4882.87    112.39 o
  -4   6  18      126.71      127.67     36.56 o
  -3   6  18     2296.50     2455.05     79.39 o
  -2   6  18      126.53      113.00     36.42 o
  -1   6  18      259.12      298.43     53.40 o
   0   6  18     1239.71     1243.16    110.74 o
   1   6  18        1.48        9.68     81.22 o
   2   6  18        0.77        0.00     71.26 o
   3   6  18      204.78      198.71     90.65 o
   4   6  18      629.33      531.39    104.04 o
   5   6  18       73.36      149.42     83.46 o
   6   6  18        8.07       20.10     98.99 o
   7   6  18      317.34      310.36     74.78 o
 -12   7  18      278.93      191.96    102.75 o
 -11   7  18       21.22        0.00     97.54 o
 -10   7  18       61.90       44.57     90.65 o
  -9   7  18      541.98      516.64     96.83 o
  -8   7  18       54.11       32.78     88.73 o
  -7   7  18      127.54       90.70     72.02 o
  -6   7  18        9.76       14.29     46.77 o
  -5   7  18     1003.75      995.99     65.40 o
  -4   7  18       30.76       24.48     50.93 o
  -3   7  18        5.24        8.77     39.02 o
  -2   7  18      104.65       90.27     67.74 o
  -1   7  18     1705.77     1838.16     85.76 o
   0   7  18      660.94      578.88     65.80 o
   1   7  18       35.13       57.02     57.11 o
   2   7  18        1.06        2.04     58.62 o
   3   7  18     1051.96     1032.76     82.03 o
   4   7  18      742.99      635.15     77.63 o
   5   7  18        8.59        0.00     62.59 o
   6   7  18        0.02        0.00     68.98 o
 -12   8  18       24.40        9.02    106.84 o
 -11   8  18       45.98       27.15    102.31 o
 -10   8  18      101.30      128.94     99.73 o
  -9   8  18     1256.82     1181.72    123.43 o
  -8   8  18        2.86        0.00     76.56 o
  -7   8  18      710.29      760.72    109.41 o
  -6   8  18       12.95        0.35     49.67 o
  -5   8  18      264.92      240.67     51.48 o
  -4   8  18      467.45      433.85     58.22 o
  -3   8  18      691.43      654.68     64.61 o
  -2   8  18      599.53      481.35     87.37 o
  -1   8  18     1118.19     1161.63    106.08 o
   0   8  18     1034.77      976.97     71.87 o
   1   8  18      660.14      545.04     64.98 o
   2   8  18      166.90       89.05     62.68 o
   3   8  18      134.32      100.46     60.60 o
   4   8  18      852.33      740.39     78.04 o
   5   8  18      167.53      118.79     71.60 o
   6   8  18      132.14       97.78     65.91 o
 -11   9  18        0.01       13.42    103.93 o
 -10   9  18        3.73        0.00     98.50 o
  -9   9  18       36.46       40.67     97.04 o
  -8   9  18      105.20      136.14     97.06 o
  -7   9  18      155.71      139.56     95.15 o
  -6   9  18      527.41      544.04     63.69 o
  -5   9  18     1200.18     1303.41    108.12 o
  -4   9  18      108.98       70.45     53.97 o
  -3   9  18      179.00      101.17     55.16 o
  -2   9  18       41.57       20.67     59.01 o
  -1   9  18      357.35      237.83     85.66 o
   0   9  18       17.79        0.00     79.11 o
   1   9  18      105.48      111.30     77.76 o
   2   9  18       50.06       53.53     60.98 o
   3   9  18      578.56      543.81     76.19 o
   4   9  18       76.19       58.12     65.12 o
   5   9  18        0.23        0.00     65.26 o
 -10  10  18       42.69       81.68     90.75 o
  -9  10  18      436.65      421.05    110.33 o
  -8  10  18        0.64        0.00     97.26 o
  -7  10  18      914.17     1058.57    124.85 o
  -6  10  18      143.87      139.83     58.43 o
  -5  10  18        4.22        0.00     56.52 o
  -4  10  18      814.45      791.21     74.25 o
  -3  10  18     1962.46     2049.72     97.07 o
  -2  10  18      514.01      567.89     83.18 o
  -1  10  18     1181.74     1140.48     84.64 o
   0  10  18      759.68      851.86    102.88 o
   1  10  18      572.02      630.85     98.03 o
   2  10  18       28.42       26.64     82.71 o
   3  10  18       58.04       46.98     96.92 o
   4  10  18      168.85      198.07    107.68 o
  -9  11  18      866.66      939.28    121.42 o
  -8  11  18       33.36       46.19     94.33 o
  -7  11  18       79.83       53.39     99.86 o
  -6  11  18      158.72      135.89     60.44 o
  -5  11  18      514.16      546.19     67.70 o
  -4  11  18      690.11      617.77     70.41 o
  -3  11  18       39.16       53.14     62.00 o
  -2  11  18       47.30       13.52     56.91 o
  -1  11  18      667.51      593.72     74.37 o
   0  11  18       57.32        1.08     66.83 o
   1  11  18       91.86      102.29    100.46 o
   2  11  18        8.06       76.53     97.65 o
   3  11  18       10.57       13.40     96.20 o
  -8  12  18      192.53      133.62     96.03 o
  -7  12  18      288.96      236.27    107.22 o
  -6  12  18      446.03      401.88     68.71 o
  -5  12  18     2163.34     2487.53    107.37 o
  -4  12  18      389.47      390.05     69.40 o
  -3  12  18      305.06      250.41     66.72 o
  -2  12  18       84.99       73.81     64.05 o
  -1  12  18      233.90      313.03     71.14 o
   0  12  18      465.33      429.55     75.84 o
   1  12  18      460.64      533.26     75.87 o
   2  12  18      166.71      107.11    102.39 o
  -6  13  18      273.17      229.68    107.26 o
  -5  13  18      362.25      363.53     69.00 o
  -4  13  18        2.83        0.00     64.98 o
  -3  13  18      106.52      105.91     66.23 o
  -2  13  18      187.01      209.19     67.51 o
  -1  13  18      308.34      308.55     69.70 o
   0  13  18      182.87      174.54     73.17 o
 -13   0  19      381.71      408.96     98.45 o
 -11   0  19      189.08       96.82     77.25 o
  -9   0  19      428.68      333.15     83.77 o
  -7   0  19      101.33       79.07     66.98 o
  -5   0  19      816.29      809.78     77.02 o
  -3   0  19      472.24      401.02     71.68 o
  -1   0  19       91.80       88.49     70.72 o
   1   0  19     1878.88     1875.12    121.43 o
   3   0  19     2344.90     2405.98    137.85 o
   5   0  19      792.33      750.59    115.31 o
   7   0  19      253.85      215.66     99.50 o
 -13   1  19      434.83      514.54    102.42 o
 -12   1  19        1.00        0.00     57.88 o
 -11   1  19      203.59      118.28     57.31 o
 -10   1  19        2.51        0.00     52.86 o
  -9   1  19     3002.93     3084.52     99.90 o
  -8   1  19     3470.41     3621.22    115.12 o
  -7   1  19      731.02      613.69     62.61 o
  -6   1  19     1493.23     1561.40     48.98 o
  -5   1  19     3315.99     3457.50     86.49 o
  -4   1  19     1139.85     1161.40     70.44 o
  -3   1  19     1671.69     1739.58     70.87 o
  -2   1  19       10.98       24.30     43.33 o
  -1   1  19     1556.78     1590.75     71.12 o
   0   1  19     1400.63     1514.24     75.35 o
   1   1  19       87.98      107.38     48.09 o
   2   1  19     1020.34     1027.75     73.54 o
   3   1  19     1604.07     1581.72     85.25 o
   4   1  19       26.08       15.09     57.86 o
   5   1  19       21.02       25.31     67.44 o
   6   1  19       40.02       17.10     71.49 o
   7   1  19      411.30      488.29     76.42 o
 -13   2  19      257.74      287.51    100.74 o
 -12   2  19      652.75      603.34    105.81 o
 -11   2  19       99.51       51.12     85.76 o
 -10   2  19       71.93       45.06     53.10 o
  -9   2  19     1266.88     1199.98     72.84 o
  -8   2  19      137.93      119.55     49.65 o
  -7   2  19       23.32       31.95     50.91 o
  -6   2  19      147.59       89.42     38.08 o
  -5   2  19      448.36      439.68     41.32 o
  -4   2  19      129.77      117.31     42.72 o
  -3   2  19      309.81      227.53     45.85 o
  -2   2  19        1.19       14.57     43.70 o
  -1   2  19        2.85       29.15     48.82 o
   0   2  19      561.42      584.14     62.39 o
   1   2  19      236.59      209.89     56.42 o
   2   2  19        3.54        0.00     50.85 o
   3   2  19      270.34      252.87     55.07 o
   4   2  19       17.86       37.79     62.74 o
   5   2  19       21.44       15.63     62.86 o
   6   2  19        4.09        1.04     66.11 o
   7   2  19      272.61      289.93     74.50 o
 -13   3  19      345.69      278.94    101.28 o
 -12   3  19      132.74      104.76     94.54 o
 -11   3  19      789.39      863.80    109.88 o
 -10   3  19     1019.89     1098.63    110.90 o
  -9   3  19        6.61        8.75     50.65 o
  -8   3  19      518.71      515.72     60.20 o
  -7   3  19     3930.17     4067.60    108.72 o
  -6   3  19        1.36       13.78     49.65 o
  -5   3  19      581.45      640.44     45.10 o
  -4   3  19      925.22      905.18     58.52 o
  -3   3  19      134.33      110.31     45.98 o
  -2   3  19      430.41      428.00     53.67 o
  -1   3  19      457.16      397.76     54.30 o
   0   3  19       13.60       46.36     44.87 o
   1   3  19     2607.47     2776.07     95.40 o
   2   3  19       41.08       13.71     56.99 o
   3   3  19        4.12       21.21     55.60 o
   4   3  19     1385.21     1514.00     91.80 o
   5   3  19     1007.67      952.42    125.00 o
   6   3  19       98.76       41.12     64.05 o
   7   3  19      178.18      201.00     75.81 o
 -13   4  19      430.59      414.51    113.48 o
 -12   4  19       26.57       56.40     89.53 o
 -11   4  19       44.30        4.85     83.12 o
 -10   4  19      140.79       19.36     88.53 o
  -9   4  19     1474.16     1542.50    125.47 o
  -8   4  19      146.58       68.68     80.76 o
  -7   4  19        8.56        2.05     48.55 o
  -6   4  19        5.55        0.00     34.73 o
  -5   4  19     1036.01     1047.03     64.10 o
  -4   4  19        7.20       11.87     41.32 o
  -3   4  19       62.07       69.36     44.16 o
  -2   4  19      530.41      524.48     56.00 o
  -1   4  19     1768.01     1817.55     77.02 o
   0   4  19       64.37       18.04     48.90 o
   1   4  19       12.84       26.48     52.64 o
   2   4  19      185.99      161.69     53.28 o
   3   4  19      215.52      145.56     58.42 o
   4   4  19      616.89      697.03     73.61 o
   5   4  19       53.40       17.66     68.36 o
   6   4  19        5.17       28.42     71.19 o
 -13   5  19        3.13        0.00    102.33 o
 -12   5  19      750.89      781.59    114.69 o
 -11   5  19      577.15      516.20    106.06 o
 -10   5  19     1008.36      918.95    108.66 o
  -9   5  19      157.44      122.64     93.58 o
  -8   5  19       89.01       86.76     81.49 o
  -7   5  19      684.13      671.02     91.48 o
  -6   5  19       76.41       42.43     36.59 o
  -5   5  19     1384.34     1229.36     69.26 o
  -4   5  19      725.38      681.97     46.25 o
  -3   5  19     2157.98     2061.52     65.29 o
  -2   5  19      223.73      194.19     51.02 o
  -1   5  19        4.32       13.39     49.33 o
   0   5  19        3.63       20.76     51.59 o
   1   5  19      459.20      478.76     61.81 o
   2   5  19     1188.28     1149.57     78.28 o
   3   5  19        9.09        0.00     59.76 o
   4   5  19      935.21      963.81     84.08 o
   5   5  19      130.72      127.75     62.05 o
   6   5  19      313.28      267.66     74.69 o
 -12   6  19       37.51       54.09     95.30 o
 -11   6  19       88.77      130.54    101.76 o
 -10   6  19      484.80      413.52     95.71 o
  -9   6  19      527.42      527.88    105.57 o
  -8   6  19      334.65      401.99     87.14 o
  -7   6  19      196.21      164.07     91.60 o
  -6   6  19      354.17      305.33     50.87 o
  -5   6  19     1378.51     1471.94     75.60 o
  -4   6  19     1623.88     1573.50     58.90 o
  -3   6  19      577.75      525.29     53.23 o
  -2   6  19      626.02      642.62     49.12 o
  -1   6  19     1842.78     1923.72     67.71 o
   0   6  19        2.17        3.00     41.96 o
   1   6  19        0.38        6.24     73.33 o
   2   6  19      161.46      206.86     91.37 o
   3   6  19      226.37      256.11     84.46 o
   4   6  19       44.29       57.93     87.75 o
   5   6  19       24.86       54.23     99.90 o
   6   6  19      276.92      259.10     77.42 o
 -12   7  19       10.90       38.71    106.14 o
 -11   7  19      244.64      198.99    102.97 o
 -10   7  19      204.24      208.40     88.28 o
  -9   7  19      664.82      589.57    105.90 o
  -8   7  19      247.66      195.31     96.03 o
  -7   7  19        1.30       33.20     75.50 o
  -6   7  19      142.16      115.74     51.59 o
  -5   7  19       48.26       44.19     50.96 o
  -4   7  19      295.81      270.54     55.70 o
  -3   7  19      330.18      276.03     42.17 o
  -2   7  19       90.30       55.37     46.48 o
  -1   7  19      800.75      715.43     70.43 o
   0   7  19     2148.01     2233.05    124.88 o
   1   7  19       54.68       21.85     61.27 o
   2   7  19       78.27       69.21     57.05 o
   3   7  19      660.14      697.40     79.70 o
   4   7  19     1037.65     1055.09     88.87 o
   5   7  19        1.02        0.00     64.88 o
 -11   8  19        1.49        8.95    101.84 o
 -10   8  19      586.65      378.90    106.05 o
  -9   8  19      265.25      257.13     92.61 o
  -8   8  19      399.20      468.47     94.94 o
  -7   8  19      114.19       83.39     89.22 o
  -6   8  19     1117.48      998.09    119.24 o
  -5   8  19       76.84       62.16     53.68 o
  -4   8  19      117.21      101.17     54.22 o
  -3   8  19       32.86       21.89     41.82 o
  -2   8  19      806.43      848.05     92.83 o
  -1   8  19     1076.51     1097.22    109.81 o
   0   8  19     1640.50     1733.19     87.80 o
   1   8  19      105.61       75.71     55.17 o
   2   8  19      395.96      399.85     72.66 o
   3   8  19      170.09      163.94     67.25 o
   4   8  19      310.12      253.70     74.70 o
   5   8  19      393.34      296.24     79.31 o
 -11   9  19       61.94        0.00    107.59 o
 -10   9  19      128.77       84.56    106.35 o
  -9   9  19       44.76       14.27    101.26 o
  -8   9  19      294.19      210.24    103.95 o
  -7   9  19       12.13        8.56     94.95 o
  -6   9  19       89.08        0.00     95.17 o
  -5   9  19       23.10       29.29     56.05 o
  -4   9  19      247.62      200.95     58.82 o
  -3   9  19        6.09       17.53     54.70 o
  -2   9  19        0.89       29.67     56.69 o
  -1   9  19      579.49      474.77     94.59 o
   0   9  19     1439.35     1438.55    117.54 o
   1   9  19      237.19      195.92     82.81 o
   2   9  19      495.64      448.35     71.52 o
   3   9  19       43.77       32.80     64.25 o
   4   9  19       28.26       20.50     65.34 o
 -10  10  19     1289.45     1419.81    138.10 o
  -9  10  19      459.36      427.09    106.74 o
  -8  10  19      123.95      142.68    102.79 o
  -7  10  19      519.29      468.97    114.37 o
  -6  10  19       22.34       62.17     98.21 o
  -5  10  19       33.58       33.67     57.47 o
  -4  10  19     1280.65     1366.55     84.68 o
  -3  10  19        3.00       18.03     58.96 o
  -2  10  19     1185.80     1293.86     85.77 o
  -1  10  19      166.23      144.29     63.98 o
   0  10  19      975.22      923.41    118.07 o
   1  10  19       24.00        0.00     97.31 o
   2  10  19      424.09      454.14     99.62 o
   3  10  19      136.66       97.01    106.82 o
  -9  11  19        1.73        0.00     97.43 o
  -8  11  19      364.53      425.61    109.11 o
  -7  11  19       60.82       49.45    103.71 o
  -6  11  19      284.42      277.23    102.52 o
  -5  11  19       14.84       40.39     61.28 o
  -4  11  19      165.99      179.83     64.65 o
  -3  11  19        0.41       25.14     62.47 o
  -2  11  19      318.78      349.03     72.60 o
  -1  11  19      184.66      157.54     71.23 o
   0  11  19      169.26      161.12     70.18 o
   1  11  19      520.42      539.23    107.22 o
   2  11  19       65.00       69.74    105.17 o
  -7  12  19       72.25        8.49    107.19 o
  -6  12  19      731.42      834.34    118.73 o
  -5  12  19      155.68      139.04     67.89 o
  -4  12  19      548.27      557.38     75.52 o
  -3  12  19       41.04       68.60     62.13 o
  -2  12  19      435.46      381.79     73.63 o
  -1  12  19      140.21       95.59     67.46 o
   0  12  19      565.69      592.36     83.52 o
  -4  13  19       81.78       55.83     64.97 o
  -3  13  19        1.10       15.43     71.36 o
 -12   0  20      782.30      800.41    106.90 o
 -10   0  20        7.08        0.00     73.94 o
  -8   0  20     3771.99     3933.32    156.95 o
  -6   0  20      511.90      439.96     64.81 o
  -4   0  20     2175.91     2131.55    108.97 o
  -2   0  20     3135.64     3335.92    136.61 o
   0   0  20     1271.72     1286.58    109.40 o
   2   0  20       30.76       28.41     84.71 o
   4   0  20      237.93      137.72     91.73 o
   6   0  20      127.75       71.06     91.00 o
 -13   1  20      327.88      399.32    101.98 o
 -12   1  20      275.61      224.04     64.57 o
 -11   1  20      123.70      160.25     60.37 o
 -10   1  20      525.30      531.20     64.37 o
  -9   1  20       95.57       45.05     54.15 o
  -8   1  20      736.18      777.74     68.19 o
  -7   1  20        3.03        4.66     48.81 o
  -6   1  20     1185.29     1210.97     47.17 o
  -5   1  20      258.61      280.32     47.25 o
  -4   1  20        6.02        0.00     42.94 o
  -3   1  20      820.25      828.05    102.13 o
  -2   1  20     2265.51     2282.70     83.07 o
  -1   1  20     1333.19     1464.89     74.18 o
   0   1  20      892.00      985.74     68.75 o
   1   1  20      324.11      334.87     71.40 o
   2   1  20     1349.67     1454.46     83.48 o
   3   1  20      218.65      271.73     63.65 o
   4   1  20      396.04      355.43     72.23 o
   5   1  20      548.56      466.59     71.53 o
   6   1  20     1075.16     1239.91     92.99 o
 -13   2  20       15.58        0.00     88.28 o
 -12   2  20      261.45      151.47     93.19 o
 -11   2  20       85.37       32.14     87.52 o
 -10   2  20      104.18       92.26     55.54 o
  -9   2  20      347.26      307.22     58.03 o
  -8   2  20      494.88      478.91     60.14 o
  -7   2  20      132.54      100.53     51.37 o
  -6   2  20      726.46      754.29     51.29 o
  -5   2  20       22.11       15.77     37.20 o
  -4   2  20     1629.11     1629.69    122.49 o
  -3   2  20       39.38       47.46     46.80 o
  -2   2  20      232.15      192.49     51.24 o
  -1   2  20      148.09      101.89     49.92 o
   0   2  20       14.56       30.96     49.96 o
   1   2  20      235.95      168.56     60.07 o
   2   2  20       78.69       59.63     58.06 o
   3   2  20      177.78      125.19     60.64 o
   4   2  20      804.25      772.38     82.10 o
   5   2  20       10.00        0.00     67.64 o
   6   2  20        1.25        0.00     68.79 o
 -13   3  20       98.26       71.12     90.95 o
 -12   3  20      323.01      297.06    100.58 o
 -11   3  20        2.79       19.87     92.78 o
 -10   3  20      181.99      153.89     90.44 o
  -9   3  20      933.50      892.46     70.01 o
  -8   3  20      208.80      204.17     54.94 o
  -7   3  20      300.60      213.34     53.12 o
  -6   3  20      270.26      216.23     52.91 o
  -5   3  20     1748.19     1728.93     61.45 o
  -4   3  20     2666.73     2946.85     88.77 o
  -3   3  20       15.17       13.69     45.91 o
  -2   3  20        4.10       28.31     48.32 o
  -1   3  20      138.85      186.56     49.70 o
   0   3  20     2045.08     2150.40     88.06 o
   1   3  20      136.93      120.95     54.19 o
   2   3  20      774.48      693.32     74.15 o
   3   3  20      677.82      638.37     72.69 o
   4   3  20      731.45      713.31     79.57 o
   5   3  20        2.71       14.39     69.70 o
   6   3  20        4.32        0.00     67.56 o
 -12   4  20       15.91        6.87     99.63 o
 -11   4  20       23.95        6.92     83.74 o
 -10   4  20     1099.42      928.61    115.63 o
  -9   4  20       41.27       70.93     91.33 o
  -8   4  20      244.91      288.77     86.58 o
  -7   4  20      144.03      121.03     50.98 o
  -6   4  20       33.37       33.00     52.21 o
  -5   4  20       23.05       21.25     47.92 o
  -4   4  20      654.64      689.92     57.81 o
  -3   4  20       78.54       92.50     46.32 o
  -2   4  20       10.84       28.29     45.37 o
  -1   4  20      619.76      567.29     61.75 o
   0   4  20      813.16      958.93     69.84 o
   1   4  20       23.67       33.05     56.20 o
   2   4  20      137.49      127.24     58.74 o
   3   4  20      379.62      396.62     69.86 o
   4   4  20      219.66      221.30     66.07 o
   5   4  20      311.91      351.11     78.62 o
 -12   5  20      230.98      218.12     95.24 o
 -11   5  20      454.26      365.17    107.75 o
 -10   5  20      108.25      103.01     81.42 o
  -9   5  20     1283.51     1225.78    126.39 o
  -8   5  20      253.83      222.34     83.81 o
  -7   5  20      125.06      120.57     89.91 o
  -6   5  20       32.87       28.64     77.71 o
  -5   5  20     1187.72     1140.90     73.24 o
  -4   5  20     1211.56     1192.08     55.21 o
  -3   5  20       17.18       20.08     40.07 o
  -2   5  20      171.14      166.40     53.57 o
  -1   5  20       32.44        3.56     48.96 o
   0   5  20      571.64      613.52     68.07 o
   1   5  20      313.14      340.61     60.20 o
   2   5  20      117.84      123.76     64.35 o
   3   5  20      302.12      258.82     64.73 o
   4   5  20       16.92        0.00     65.23 o
   5   5  20        1.32        0.00     62.81 o
 -12   6  20        0.80       21.47    104.17 o
 -11   6  20      409.88      393.64    111.94 o
 -10   6  20        3.09       32.92     84.09 o
  -9   6  20        2.09       38.20     95.13 o
  -8   6  20      186.44      127.19     89.17 o
  -7   6  20      314.32      324.09     93.34 o
  -6   6  20        5.51        0.00     90.93 o
  -5   6  20      683.08      644.19     62.58 o
  -4   6  20      338.32      298.02     63.14 o
  -3   6  20      757.87      791.69     51.57 o
  -2   6  20       72.32       55.89     41.89 o
  -1   6  20      120.60       86.77     46.08 o
   0   6  20     1182.38     1176.37     62.38 o
   1   6  20        2.94        8.28     58.65 o
   2   6  20      108.36      103.12     58.81 o
   3   6  20       76.37       55.34     67.01 o
   4   6  20      608.77      602.48     79.46 o
   5   6  20      295.77      266.67     74.71 o
 -11   7  20       64.49       92.94    100.66 o
 -10   7  20      143.27       71.70     85.65 o
  -9   7  20     1651.57     1642.74    137.09 o
  -8   7  20       36.79       79.09     94.97 o
  -7   7  20      155.49      243.32     99.18 o
  -6   7  20      207.41      149.53     87.39 o
  -5   7  20      470.28      444.80     64.19 o
  -4   7  20      945.10      891.65     69.79 o
  -3   7  20      345.15      322.48     46.52 o
  -2   7  20     1341.08     1315.14     73.24 o
  -1   7  20     1784.91     1838.84     72.47 o
   0   7  20       12.60       19.86     56.31 o
   1   7  20       26.74        0.00     64.77 o
   2   7  20      189.23      166.27     62.07 o
   3   7  20      460.55      447.71     71.34 o
   4   7  20      172.44      107.58     66.85 o
 -11   8  20      378.72      431.97    116.90 o
 -10   8  20       17.80        0.00     99.53 o
  -9   8  20      325.34      290.23    101.60 o
  -8   8  20       54.93      123.38     89.41 o
  -7   8  20      213.20      315.77     91.54 o
  -6   8  20      170.22      177.38     86.06 o
  -5   8  20      257.41      301.67     59.86 o
  -4   8  20       62.08       28.42     56.63 o
  -3   8  20      342.30      315.45     62.89 o
  -2   8  20      148.55      147.71     55.73 o
  -1   8  20       37.43        0.00     79.70 o
   0   8  20      418.04      415.92     64.12 o
   1   8  20     1382.33     1467.67     89.60 o
   2   8  20       14.35       23.20     68.69 o
   3   8  20      382.54      413.92     81.54 o
   4   8  20      625.39      677.52    172.94 o
 -10   9  20       87.28      133.15    111.91 o
  -9   9  20      428.34      418.93    114.04 o
  -8   9  20       20.03        4.25    101.32 o
  -7   9  20      194.12      159.86     94.94 o
  -6   9  20       77.46       57.21     84.36 o
  -5   9  20       42.57       37.10     56.14 o
  -4   9  20       62.13       34.51     59.52 o
  -3   9  20      183.49      166.51     63.17 o
  -2   9  20       58.15       63.99     63.74 o
  -1   9  20     2038.24     2321.51    140.40 o
   0   9  20        3.96       22.42     88.98 o
   1   9  20        2.03        0.00     89.06 o
   2   9  20       36.46       34.80     66.28 o
   3   9  20      107.19       83.27     65.82 o
  -9  10  20      684.31      576.68    119.89 o
  -8  10  20       47.94       95.03    109.33 o
  -7  10  20      137.86      112.50    103.69 o
  -6  10  20      318.29      310.23     94.91 o
  -5  10  20      150.98      147.36     62.52 o
  -4  10  20       85.81       49.61     60.85 o
  -3  10  20      358.39      292.86     69.48 o
  -2  10  20      707.17      644.84     77.91 o
  -1  10  20     1405.09     1495.45    125.02 o
   0  10  20      176.45      213.21    102.00 o
   1  10  20      319.21      344.74    110.91 o
   2  10  20       49.76       39.34     96.26 o
  -7  11  20       10.45       14.31    104.16 o
  -6  11  20        0.02       42.44     90.74 o
  -5  11  20      149.56      156.91     68.27 o
  -4  11  20      220.38      185.85     66.84 o
  -3  11  20       19.47       38.84     63.25 o
  -2  11  20      428.57      486.38    106.57 o
  -1  11  20       74.12       64.34     69.75 o
   0  11  20        2.04       15.71     67.27 o
  -5  12  20      627.31      529.37     74.84 o
  -4  12  20      169.35      158.16     68.67 o
  -3  12  20      337.58      275.51     76.53 o
  -2  12  20       10.74       19.67     71.75 o
 -11   0  21        5.60       56.22     85.75 o
  -9   0  21      334.85      174.91     84.09 o
  -7   0  21     1220.90     1153.42    104.79 o
  -5   0  21     1434.95     1340.90     93.89 o
  -3   0  21      482.63      415.60     80.10 o
  -1   0  21     2191.64     2353.52    126.39 o
   1   0  21      432.46      466.57     94.27 o
   3   0  21      124.80      127.94     92.32 o
   5   0  21       75.67       88.78    108.30 o
 -12   1  21      374.52      453.32    100.31 o
 -11   1  21     1050.60     1096.46     80.21 o
 -10   1  21      779.71      788.61     96.91 o
  -9   1  21      372.02      289.13     60.81 o
  -8   1  21      468.41      417.31     62.76 o
  -7   1  21     1017.04      982.12     74.97 o
  -6   1  21      234.63      207.83     43.37 o
  -5   1  21      429.08      383.47     51.09 o
  -4   1  21     2955.63     3144.09     92.44 o
  -3   1  21      886.79      910.37     65.37 o
  -2   1  21       79.62       76.19     50.02 o
  -1   1  21      144.07      137.96     51.85 o
   0   1  21      340.18      332.93     57.94 o
   1   1  21     1280.85     1308.37     82.57 o
   2   1  21      233.75      192.96     59.11 o
   3   1  21      142.34       98.25     66.42 o
   4   1  21      773.03      836.13     82.35 o
   5   1  21     1093.97     1155.12     94.41 o
 -12   2  21       92.41      160.56     91.53 o
 -11   2  21        4.07        0.00     88.71 o
 -10   2  21        1.54       15.47     57.84 o
  -9   2  21      648.03      606.78     68.74 o
  -8   2  21     1454.46     1326.47     79.97 o
  -7   2  21        1.01        0.00     54.34 o
  -6   2  21       56.34       44.28     42.32 o
  -5   2  21     1811.19     1943.90     69.07 o
  -4   2  21      216.80      220.55     51.70 o
  -3   2  21     1352.61     1546.22     92.93 o
  -2   2  21       96.30       88.29     47.43 o
  -1   2  21      103.68      115.53     56.55 o
   0   2  21       33.12        7.48     56.71 o
   1   2  21       62.53       79.22     60.62 o
   2   2  21        0.06       10.18     60.77 o
   3   2  21      363.69      369.16     75.03 o
   4   2  21      152.97      151.18     68.31 o
   5   2  21      179.58      194.52     74.01 o
 -12   3  21       48.71       98.15     95.64 o
 -11   3  21      227.09      182.54     98.58 o
 -10   3  21       96.67      134.96     88.71 o
  -9   3  21      538.09      562.79     96.71 o
  -8   3  21      788.85      719.90     68.42 o
  -7   3  21      176.31      179.33     57.80 o
  -6   3  21      284.06      293.55     59.36 o
  -5   3  21      726.46      781.58     51.54 o
  -4   3  21      941.23      969.79     65.80 o
  -3   3  21       15.48        7.11     46.46 o
  -2   3  21      173.61      167.41     84.04 o
  -1   3  21     2355.18     2380.47     93.62 o
   0   3  21      398.99      425.81     65.30 o
   1   3  21       40.95       49.26     57.23 o
   2   3  21      187.25      137.40     66.44 o
   3   3  21     1521.31     1543.64     93.67 o
   4   3  21       11.35       91.97     67.94 o
   5   3  21       10.89        0.48     76.39 o
 -12   4  21      284.09      181.00    105.71 o
 -11   4  21       34.93        0.00     85.58 o
 -10   4  21      304.85      196.53     99.77 o
  -9   4  21     1750.55     1791.15    136.65 o
  -8   4  21      235.53      228.31     89.68 o
  -7   4  21      109.27       66.08     56.73 o
  -6   4  21      298.54      226.19     55.39 o
  -5   4  21      186.41      176.53     53.63 o
  -4   4  21      453.50      469.86    106.79 o
  -3   4  21       12.58        2.23     49.21 o
  -2   4  21      331.26      307.67     57.40 o
  -1   4  21      488.77      474.52     72.22 o
   0   4  21      110.85      104.25     52.69 o
   1   4  21      260.90      216.36     61.06 o
   2   4  21      302.91      325.00     63.97 o
   3   4  21       15.96       54.09     67.31 o
   4   4  21      187.66       91.62     64.44 o
   5   4  21       82.96       85.13     75.30 o
 -11   5  21      146.89      188.27    103.84 o
 -10   5  21       40.74       36.02     90.87 o
  -9   5  21      323.98      291.57    101.83 o
  -8   5  21      851.84      920.28    117.10 o
  -7   5  21      730.02      685.94    103.95 o
  -6   5  21        0.26        0.00     91.87 o
  -5   5  21      221.53      170.49     54.32 o
  -4   5  21       95.30      112.81     35.50 o
  -3   5  21      215.74      229.05     45.62 o
  -2   5  21       19.03        0.00     51.72 o
  -1   5  21       34.79       47.28     52.97 o
   0   5  21      911.46      958.46     76.82 o
   1   5  21       85.56       20.11     62.49 o
   2   5  21       72.43       46.33     63.08 o
   3   5  21       27.21       19.60     60.39 o
   4   5  21       10.18       17.74     92.96 o
 -11   6  21       47.71       33.60    105.45 o
 -10   6  21      571.13      555.86    105.40 o
  -9   6  21     1264.06     1155.21    123.57 o
  -8   6  21      170.84      167.11    101.22 o
  -7   6  21       97.01       17.46     92.51 o
  -6   6  21      662.53      733.88    104.08 o
  -5   6  21      287.02      241.13     55.40 o
  -4   6  21      610.65      471.85     61.22 o
  -3   6  21      157.71      124.90     43.75 o
  -2   6  21      243.86      247.12     46.40 o
  -1   6  21      269.84      183.47     52.10 o
   0   6  21      145.00       96.65     49.70 o
   1   6  21      222.68      221.28     69.01 o
   2   6  21      168.00      123.14     69.06 o
   3   6  21      182.67      135.86     68.01 o
   4   6  21       80.10       91.69     71.51 o
 -10   7  21       63.51       37.02     97.06 o
  -9   7  21        0.81        0.00     85.99 o
  -8   7  21      268.93      209.11     92.65 o
  -7   7  21      157.58      120.59     93.50 o
  -6   7  21      191.90      217.42     99.91 o
  -5   7  21       10.02       20.06     55.39 o
  -4   7  21      733.51      863.21     71.58 o
  -3   7  21      117.32      110.55     45.31 o
  -2   7  21       46.23       67.24     53.00 o
  -1   7  21      303.40      225.91     51.39 o
   0   7  21      366.20      372.17     55.62 o
   1   7  21      921.84      925.90     65.84 o
   2   7  21        2.35        0.00     55.39 o
   3   7  21        5.03        6.78     56.33 o
 -10   8  21      255.36      202.81    112.65 o
  -9   8  21       17.75        9.60    105.12 o
  -8   8  21      826.56      641.76    120.25 o
  -7   8  21       37.29       77.61    102.71 o
  -6   8  21      362.18      482.97    114.47 o
  -5   8  21      261.97      264.89     63.31 o
  -4   8  21      511.53      562.53    136.61 o
  -3   8  21      189.38      185.32     66.50 o
  -2   8  21      380.79      392.75     62.97 o
  -1   8  21      281.38      210.07     59.81 o
   0   8  21      320.60      287.16     51.97 o
   1   8  21      788.05      797.38     85.07 o
   2   8  21       26.06       20.72     64.97 o
  -9   9  21      266.73      285.27    105.36 o
  -8   9  21      230.98      121.79     92.56 o
  -7   9  21      114.69       66.21     98.78 o
  -6   9  21       13.72        0.00    104.42 o
  -5   9  21       93.43       76.19     62.72 o
  -4   9  21      437.86      386.76     68.55 o
  -3   9  21       17.50        9.87     64.85 o
  -2   9  21      700.92      679.63     77.88 o
  -1   9  21      156.53      167.86     61.50 o
   0   9  21      411.79      416.86    107.61 o
   1   9  21      160.05      126.52     93.77 o
   2   9  21      565.02      639.50    116.49 o
  -7  10  21       52.77       84.43     94.54 o
  -6  10  21       93.98      123.41    109.25 o
  -5  10  21      139.89      146.07     64.13 o
  -4  10  21      280.08      324.14     72.91 o
  -3  10  21        9.71        0.00     61.16 o
  -2  10  21      459.28      433.78     73.41 o
  -1  10  21       82.00       98.35     71.45 o
   0  10  21      221.00      157.60    100.46 o
  -5  11  21        0.13        8.82     63.72 o
  -4  11  21      144.38      147.17     68.23 o
  -3  11  21       10.71        8.03     71.72 o
  -2  11  21      290.19      281.62     79.22 o
 -12   0  22        8.93        0.00     94.46 o
 -10   0  22      210.30      219.11     88.09 o
  -8   0  22      681.39      622.59    100.77 o
  -6   0  22      444.92      353.05     58.55 o
  -4   0  22      536.54      497.74     82.59 o
  -2   0  22       24.78       53.09     75.86 o
   0   0  22     2044.12     2067.69    131.06 o
   2   0  22        8.24       19.41     96.09 o
   4   0  22        0.92        0.00    104.89 o
 -12   1  22      159.77       83.98     92.73 o
 -11   1  22       42.02        8.00     61.75 o
 -10   1  22      857.10      785.37     76.58 o
  -9   1  22      229.16      212.99     63.17 o
  -8   1  22     1095.36      898.07     76.44 o
  -7   1  22      228.84      194.07     60.92 o
  -6   1  22       39.61       19.20     43.42 o
  -5   1  22     1274.13     1267.73     69.67 o
  -4   1  22      425.47      400.27     69.33 o
  -3   1  22       88.31       67.37     51.42 o
  -2   1  22      971.15      956.68     79.70 o
  -1   1  22      289.82      270.40     65.75 o
   0   1  22      321.50      309.67     61.84 o
   1   1  22      144.10      173.27     63.72 o
   2   1  22       23.96       37.40     67.23 o
   3   1  22       74.92       78.25     65.19 o
   4   1  22      332.48      263.46     75.16 o
 -12   2  22      338.87      354.20    102.20 o
 -11   2  22       62.31       47.16     95.37 o
 -10   2  22       35.84        0.00     93.20 o
  -9   2  22       69.67       37.66     58.25 o
  -8   2  22      413.52      396.37     65.30 o
  -7   2  22      450.44      419.14     62.76 o
  -6   2  22        2.58        0.00     44.99 o
  -5   2  22      319.46      269.40     45.08 o
  -4   2  22     1173.29     1292.87     73.12 o
  -3   2  22       66.13       82.87     52.54 o
  -2   2  22        4.13        0.00     55.19 o
  -1   2  22      295.75      237.01     58.58 o
   0   2  22      292.30      295.38     65.22 o
   1   2  22       72.50       68.18     64.51 o
   2   2  22       43.34       19.20     63.14 o
   3   2  22      136.01       70.20     71.28 o
   4   2  22      397.35      438.24     73.36 o
 -11   3  22       56.05       48.48     97.14 o
 -10   3  22        5.04        4.77     84.09 o
  -9   3  22     1757.23     1720.71    137.92 o
  -8   3  22        2.75        0.00     59.68 o
  -7   3  22        6.63        0.00     54.83 o
  -6   3  22     1643.41     1775.10     90.45 o
  -5   3  22      238.30      172.24     59.35 o
  -4   3  22      146.85      152.21     51.25 o
  -3   3  22      321.59      322.98     59.45 o
  -2   3  22      298.65      278.76     59.23 o
  -1   3  22      345.19      335.11     65.32 o
   0   3  22      406.41      376.97     69.26 o
   1   3  22      141.82       95.89     61.30 o
   2   3  22      288.37      286.49     73.19 o
   3   3  22       16.38        4.01     70.03 o
   4   3  22       27.12       13.82     69.19 o
 -11   4  22      300.69      231.41     98.07 o
 -10   4  22      220.51      191.34    101.40 o
  -9   4  22      501.10      528.40    103.94 o
  -8   4  22      300.01      348.50    104.52 o
  -7   4  22        2.18        7.54     87.29 o
  -6   4  22        3.72        0.00     55.20 o
  -5   4  22     1243.13     1376.34     80.57 o
  -4   4  22     1538.38     1652.52     78.91 o
  -3   4  22      450.73      433.42     61.62 o
  -2   4  22      309.47      285.56     58.29 o
  -1   4  22        0.79        0.67     59.08 o
   0   4  22       30.62       23.39     59.12 o
   1   4  22      374.94      369.65     68.31 o
   2   4  22      158.43      109.35     66.49 o
   3   4  22      215.58      197.60     73.90 o
 -11   5  22      131.21       94.51     96.22 o
 -10   5  22       42.66       41.85    104.90 o
  -9   5  22      450.14      362.20     97.88 o
  -8   5  22       35.61        0.00     94.04 o
  -7   5  22        0.56        0.00     98.47 o
  -6   5  22      741.82      582.30    108.34 o
  -5   5  22       24.84       33.69     54.51 o
  -4   5  22      152.15      152.91     56.90 o
  -3   5  22     1321.49     1456.16     66.20 o
  -2   5  22       60.64       75.45     53.87 o
  -1   5  22       59.99       53.92     57.08 o
   0   5  22       50.17       40.91     61.78 o
   1   5  22      244.71      183.85     67.55 o
   2   5  22      249.53      246.80     71.33 o
   3   5  22       15.41        5.67     63.91 o
 -10   6  22       21.65        0.00    104.24 o
  -9   6  22      655.82      550.40    111.87 o
  -8   6  22      988.82      948.18    115.88 o
  -7   6  22      602.38      566.07    108.12 o
  -6   6  22       16.64       62.84     91.75 o
  -5   6  22       35.23       52.46     55.17 o
  -4   6  22      418.59      405.17     63.37 o
  -3   6  22     1253.30     1188.37     62.19 o
  -2   6  22       40.34       39.05     46.22 o
  -1   6  22      139.59      140.23     49.25 o
   0   6  22       63.83       46.83     47.59 o
   1   6  22      221.04      291.17     58.64 o
   2   6  22       43.07       34.18     54.32 o
   3   6  22        5.77        0.00     53.87 o
  -9   7  22      146.99      138.54    108.20 o
  -8   7  22      167.16      101.38    106.58 o
  -7   7  22       43.56       14.22    100.85 o
  -6   7  22       67.98      113.15    105.72 o
  -5   7  22      385.35      382.75     67.66 o
  -4   7  22      288.18      268.82     63.50 o
  -3   7  22       20.22        6.27     63.04 o
  -2   7  22       38.04       32.33     54.69 o
  -1   7  22      223.80      173.65     52.54 o
   0   7  22      298.56      284.21     76.84 o
   1   7  22      114.91       72.38     53.88 o
   2   7  22      223.17      185.08     61.39 o
  -9   8  22        4.71       79.01    105.93 o
  -8   8  22      187.61      170.86     99.51 o
  -7   8  22     1080.03     1101.87    125.46 o
  -6   8  22       85.96       95.09     97.90 o
  -5   8  22      400.16      392.41     71.90 o
  -4   8  22       77.82       76.42     60.67 o
  -3   8  22      164.10      112.28     68.47 o
  -2   8  22      136.28      125.15     51.72 o
  -1   8  22      412.23      405.21     70.14 o
   0   8  22      573.43      512.77     61.86 o
   1   8  22      473.39      460.72     64.68 o
  -7   9  22      671.53      742.50    126.33 o
  -6   9  22      232.31      191.78     97.81 o
  -5   9  22     1153.40     1282.72     90.07 o
  -4   9  22       29.03       29.01     63.95 o
  -3   9  22      123.09      122.83     66.03 o
  -2   9  22      123.66      106.11     71.19 o
  -1   9  22      272.77      258.11     67.41 o
   0   9  22       43.31       78.50     69.39 o
  -5  10  22      780.53      823.40     84.63 o
  -4  10  22       15.21       30.19     66.41 o
  -3  10  22       93.81      115.85     67.19 o
  -2  10  22        0.98        3.48     65.88 o
 -11   0  23      257.66      207.18    100.14 o
  -9   0  23     3406.36     3845.41    176.58 o
  -7   0  23      565.13      302.25     98.48 o
  -5   0  23      151.75       76.07     72.25 o
  -3   0  23      550.58      538.10     92.20 o
  -1   0  23     1210.68     1061.34    113.04 o
   1   0  23       27.10       31.84     81.63 o
   3   0  23      981.52      956.85    129.25 o
 -11   1  23      527.67      451.89    109.19 o
 -10   1  23       77.77       78.51     65.59 o
  -9   1  23     2317.66     2280.90    103.79 o
  -8   1  23      165.72      201.68     62.27 o
  -7   1  23      316.25      241.53     61.11 o
  -6   1  23        1.22        0.00     46.51 o
  -5   1  23       13.45       22.06     50.85 o
  -4   1  23     1549.82     1542.95     80.35 o
  -3   1  23       56.64       47.84     54.99 o
  -2   1  23      124.07      106.43     60.32 o
  -1   1  23      864.46      899.70     77.27 o
   0   1  23     1897.75     1868.37     97.26 o
   1   1  23       43.42       27.83     61.94 o
   2   1  23       10.82        0.00     66.78 o
   3   1  23      167.47      142.21     71.10 o
 -11   2  23       59.28        0.00     98.79 o
 -10   2  23      725.70      586.68    105.41 o
  -9   2  23      404.30      338.38     68.04 o
  -8   2  23        0.68        0.00     61.89 o
  -7   2  23      123.14      148.21     60.49 o
  -6   2  23      506.03      456.72     55.26 o
  -5   2  23      445.57      403.73     63.48 o
  -4   2  23        7.82        0.00     53.27 o
  -3   2  23      642.40      648.20    103.56 o
  -2   2  23        2.44       25.42     56.50 o
  -1   2  23      143.92      123.65     61.59 o
   0   2  23      296.53      226.57     64.91 o
   1   2  23       93.06       83.10     64.76 o
   2   2  23      389.28      294.01     76.24 o
   3   2  23       25.73       29.11     65.77 o
 -10   3  23      314.40      254.44    104.72 o
  -9   3  23       35.89       33.39     87.52 o
  -8   3  23      308.49      228.56     99.27 o
  -7   3  23      219.94      215.09     62.59 o
  -6   3  23       12.70        0.00     62.46 o
  -5   3  23      702.18      716.90     73.72 o
  -4   3  23      753.03      802.37     68.56 o
  -3   3  23      624.49      582.79     66.06 o
  -2   3  23       49.24       37.92     57.65 o
  -1   3  23        1.83       51.20     58.03 o
   0   3  23       48.61       47.98     65.53 o
   1   3  23     1063.28     1062.43     83.44 o
   2   3  23      184.26      140.99     71.54 o
   3   3  23        2.15       16.31     73.54 o
 -10   4  23       27.02       26.58     89.21 o
  -9   4  23       15.31       45.55     98.54 o
  -8   4  23       52.39       55.11     97.21 o
  -7   4  23      693.57      557.85    102.35 o
  -6   4  23      395.88      375.56     67.51 o
  -5   4  23       56.89       56.89     58.69 o
  -4   4  23      545.20      555.90     64.88 o
  -3   4  23        5.45       12.27     54.37 o
  -2   4  23      117.68      113.08     62.71 o
  -1   4  23        2.30        0.00     62.98 o
   0   4  23      175.36      166.30     66.43 o
   1   4  23      820.15      867.17     83.09 o
   2   4  23      280.61      302.72     76.45 o
 -10   5  23      303.31      248.02    101.78 o
  -9   5  23      270.47      211.12    107.40 o
  -8   5  23      179.57      167.86    105.44 o
  -7   5  23      649.68      757.96    118.93 o
  -6   5  23       10.39       18.31     93.16 o
  -5   5  23      199.90      198.07     61.08 o
  -4   5  23       93.10       84.09     60.60 o
  -3   5  23      173.41      168.44     48.31 o
  -2   5  23      256.58      237.28     64.46 o
  -1   5  23       44.63       33.95     61.82 o
   0   5  23       15.33        0.00     69.14 o
   1   5  23       14.28       51.78     65.72 o
   2   5  23      216.03      179.59     76.83 o
  -9   6  23       42.83        0.00    106.19 o
  -8   6  23      911.22      799.78    129.02 o
  -7   6  23      680.93      632.72    124.13 o
  -6   6  23       27.64       19.51    102.13 o
  -5   6  23      511.00      538.11     70.49 o
  -4   6  23      166.61      158.46     59.74 o
  -3   6  23      136.00      114.88     55.62 o
  -2   6  23      286.80      241.60     54.66 o
  -1   6  23       71.26       90.86     53.64 o
   0   6  23      825.95      707.30     67.45 o
   1   6  23      848.39      874.11     68.06 o
  -8   7  23      283.24      392.28    106.29 o
  -7   7  23      597.78      643.50    114.29 o
  -6   7  23      128.74      149.97    104.31 o
  -5   7  23      591.25      666.85     77.51 o
  -4   7  23       75.73       79.17     59.74 o
  -3   7  23        7.17       12.93     65.55 o
  -2   7  23        1.85        0.00     57.88 o
  -1   7  23        3.50        0.00     53.14 o
   0   7  23       99.66       74.99     54.79 o
  -7   8  23      605.85      671.73    130.21 o
  -6   8  23      950.05     1020.71    127.11 o
  -5   8  23      469.24      390.37    120.43 o
  -4   8  23      658.07      600.54     76.69 o
  -3   8  23      423.81      374.28     77.65 o
  -2   8  23        2.44       10.89     54.86 o
  -1   8  23      280.72      272.63     71.40 o
  -4   9  23      359.88      341.46     72.47 o
 -10   0  24       22.30        7.47     88.78 o
  -8   0  24      318.81      286.73     96.69 o
  -6   0  24       74.21       32.11     85.31 o
  -4   0  24     1361.84     1187.07    111.46 o
  -2   0  24      539.44      488.26     98.45 o
   0   0  24      550.19      411.22    100.90 o
   2   0  24      564.30      474.39    118.51 o
 -10   1  24      909.18      837.14     80.99 o
  -9   1  24      802.08      715.07     79.66 o
  -8   1  24      436.58      367.01     71.10 o
  -7   1  24       65.11       51.72     59.98 o
  -6   1  24      676.38      712.39     60.86 o
  -5   1  24        6.99        0.00     47.71 o
  -4   1  24      175.83      124.94     57.82 o
  -3   1  24      398.00      358.26     63.68 o
  -2   1  24     1116.21     1119.90     81.18 o
  -1   1  24       61.27       22.33     61.87 o
   0   1  24      153.75      161.82     66.96 o
   1   1  24      384.03      397.30     74.17 o
 -10   2  24       10.87       40.63    100.55 o
  -9   2  24      321.52      271.05     99.17 o
  -8   2  24      349.88      318.72     68.85 o
  -7   2  24      301.68      196.46     66.17 o
  -6   2  24        1.66       21.86     50.29 o
  -5   2  24       74.16       67.71     64.72 o
  -4   2  24     1568.03     1646.95     84.25 o
  -3   2  24      546.18      490.01     65.80 o
  -2   2  24      171.93      180.05     65.21 o
  -1   2  24        0.10        0.00     62.22 o
   0   2  24      160.17      129.56     71.00 o
   1   2  24        5.12       21.01     66.00 o
  -9   3  24       15.04       52.52    102.32 o
  -8   3  24      759.77      783.46    113.27 o
  -7   3  24      129.78      115.48     64.82 o
  -6   3  24       99.93       95.38     67.79 o
  -5   3  24      419.65      394.63     71.71 o
  -4   3  24     1306.80     1369.60     81.95 o
  -3   3  24      494.77      538.60     69.44 o
  -2   3  24      268.45      217.08     64.61 o
  -1   3  24       60.49       47.32     61.98 o
   0   3  24      412.77      318.95     70.34 o
   1   3  24      583.05      552.62     75.52 o
  -9   4  24       12.02        0.00     99.10 o
  -8   4  24       77.81       77.63     90.88 o
  -7   4  24      244.13      163.55     97.95 o
  -6   4  24        5.00       27.70     93.94 o
  -5   4  24      661.46      607.26    108.64 o
  -4   4  24       76.18       50.84     65.93 o
  -3   4  24       89.88      108.35     62.13 o
  -2   4  24      253.35      211.48     64.51 o
  -1   4  24       70.58       49.14     61.96 o
   0   4  24      567.05      523.03     79.62 o
   1   4  24      703.40      694.42     84.62 o
  -8   5  24      359.11      217.85     97.84 o
  -7   5  24     1380.22     1473.64    136.33 o
  -6   5  24      468.60      593.80    115.26 o
  -5   5  24      461.06      448.26    118.09 o
  -4   5  24      411.38      417.70     73.18 o
  -3   5  24       50.83       48.30     50.43 o
  -2   5  24      137.91      122.64     49.66 o
  -1   5  24      433.85      435.75     71.01 o
   0   5  24      272.01      271.49     74.55 o
  -7   6  24        2.84       56.02    109.87 o
  -6   6  24       13.55       32.75    108.50 o
  -5   6  24      486.46      490.63    108.45 o
  -4   6  24      216.66      234.42     69.78 o
  -3   6  24       23.36       69.42     85.87 o
  -2   6  24      177.69      205.76     52.89 o
  -1   6  24     1301.19     1465.18     77.91 o
  -6   7  24     1410.41     1324.84    141.66 o
  -5   7  24      492.59      513.91    126.49 o
  -4   7  24      346.10      316.97     73.10 o
  -3   7  24      391.81      430.90     73.16 o
  -2   7  24       99.91       81.05     66.31 o
  -7   0  25      204.23      164.17    103.67 o
  -5   0  25      100.37       64.52     80.84 o
  -3   0  25      124.50       83.56     91.04 o
  -1   0  25        5.27        7.14     86.18 o
  -8   1  25      614.42      611.38     79.74 o
  -7   1  25       31.67       49.10     65.30 o
  -6   1  25       82.46       35.23     66.16 o
  -5   1  25      412.16      398.75     71.24 o
  -4   1  25      804.04      756.70     72.75 o
  -3   1  25      547.44      531.35     69.57 o
  -2   1  25        2.02        9.05     64.95 o
  -1   1  25       91.59       70.19     67.77 o
   0   1  25      342.42      308.13    103.56 o
  -8   2  25      591.39      514.42     76.12 o
  -7   2  25       11.67       27.64     63.73 o
  -6   2  25       28.18       47.54     65.21 o
  -5   2  25      208.37      153.52     65.74 o
  -4   2  25        2.40       24.81     59.61 o
  -3   2  25      371.09      429.13     68.26 o
  -2   2  25       27.80        9.17     64.31 o
  -1   2  25       12.64       33.06     66.85 o
  -8   3  25       81.52       68.79     93.54 o
  -7   3  25      659.55      645.60    117.07 o
  -6   3  25        0.81        0.00     64.55 o
  -5   3  25       67.17       42.32     65.03 o
  -4   3  25      194.19      174.03     96.60 o
  -3   3  25      736.54      748.27     78.09 o
  -2   3  25      500.21      507.46     72.18 o
  -1   3  25      698.69      628.81     77.45 o
  -7   4  25      360.39      418.25    110.01 o
  -6   4  25      745.11      523.10    113.37 o
  -5   4  25      137.95      169.21    105.99 o
  -4   4  25      104.76      121.71     54.34 o
  -3   4  25       83.80       61.24     64.87 o
  -2   4  25      200.25      158.44     64.76 o
  -6   5  25      305.63      248.44    116.08 o
  -5   5  25      205.73      136.48    113.72 o
  -4   5  25        2.87        1.80     63.90 o
  -3   5  25        1.71        0.00     87.04 o
  -6   0  26       45.14        6.57    105.25 o
  -4   0  26        0.02        4.45     91.06 o
  -5   1  26      163.48      174.82     69.56 o
  -4   1  26      393.08      432.75     70.14 o
 
